# Supplementary material for: Macrocyclic NHC Ligands in Hoveyda-Type Ru Alkene Metathesis Catalysts: Only Sterics?
Source: Inorg Chem. 2025 Sep 15;64(38):19485–96. doi: 10.1021/acs.inorgchem.5c03590 (PMC12486211; doi:10.1021/acs.inorgchem.5c03590)
Supplement: Supplementary file 2 [file ic5c03590_si_002.xyz]

147
system 1-precat
  Ru     0.254340    -1.326958    -0.133395
  Cl     0.708571    -2.452441    -2.137282
  Cl     0.725066     0.028902     1.752332
  O     -6.103047    -0.014975    -0.094712
  O      0.604885     0.604514    -1.372844
  O      6.063829     0.198620    -0.102877
  N     -1.071217    -3.673066     1.330666
  C      2.777459     3.951907    -0.056395
  N      1.063487     3.602746     1.651150
  N     -1.153668     3.653493     1.515589
  N      1.126526    -3.597073     1.437267
  C     -3.213089     1.955712    -2.408039
  H     -4.230099     2.285949    -2.664540
  C      3.304208     2.640188     1.988689
  C     -2.422584    -3.425188     0.936848
  C     -3.123530     4.186864     0.158169
  C      4.085129     3.720346    -0.515463
  H      4.397884     4.128980    -1.489252
  C     -2.877646    -3.941836    -0.299807
  C     -1.484558    -0.789757    -0.442976
  H     -2.389425    -1.297156    -0.062323
  C     -2.096084     2.657520    -2.896328
  H     -2.238237     3.538221    -3.542039
  C     -0.783723     2.246525    -2.582110
  H      0.076039     2.789824    -2.997221
  C      1.937210     0.561492    -3.464109
  H      1.085126     0.942878    -4.059786
  H      1.925003    -0.543832    -3.513396
  H      2.874407     0.939251    -3.921488
  C     -4.186555    -3.616337    -0.703140
  H     -4.556474    -3.983533    -1.673633
  C     -0.028278     3.097549     1.078185
  H      0.004673     2.297259     0.324152
  C     -3.247378    -2.637555     1.776466
  C     -6.896728     1.089840    -0.335174
  C      2.405321     3.382666     1.187569
  C     -6.492441     2.427561    -0.145942
  C     -8.735436     3.049986    -0.991046
  H     -9.453737     3.848521    -1.231601
  C     -4.466389     1.962998     1.273957
  H     -4.982580     1.092116     1.700064
  C     -0.735381    -4.837507     2.174316
  H     -1.154373    -5.766355     1.732699
  H     -1.175769    -4.720716     3.187616
  C     -5.019977    -2.791779     0.082106
  C     -2.495786     3.339161     1.102159
  C      4.994736     2.934773     0.224990
  C     -1.963301    -4.750808    -1.183701
  H     -1.447018    -5.554425    -0.618504
  H     -1.169872    -4.103109    -1.617161
  H     -2.519709    -5.220782    -2.017083
  C      2.915670     2.144948     3.358943
  H      1.852260     1.840089     3.400296
  H      3.086714     2.934519     4.123907
  H      3.529408     1.272604     3.654356
  C     -1.724066     0.386999    -1.260422
  C     -7.462553     3.399833    -0.493762
  H     -7.218588     4.463264    -0.344974
  C     -4.539103    -2.312685     1.323004
  H     -5.191404    -1.683494     1.948393
  C      2.468324    -3.294961     1.025676
  C     -3.148599     2.228248     1.681103
  C     -2.363288     5.317859    -0.492435
  H     -2.990259     5.847490    -1.234660
  H     -1.465778     4.932318    -1.021663
  H     -2.011901     6.072515     0.243575
  C      3.264460    -2.413364     1.802767
  C     -5.133012     2.775876     0.331325
  C      2.223820    -5.014666    -0.859231
  H      1.129792    -4.908591    -0.745703
  H      2.524648    -6.011604    -0.466445
  H      2.442696    -5.002405    -1.943774
  C     -6.382848    -2.447247    -0.401449
  C     -0.856003     4.612451     2.612304
  H     -1.267647     4.211018     3.561756
  H     -1.345295     5.585411     2.410089
  C      5.044882    -2.606804     0.117533
  C      1.880048     1.013717    -2.008499
  H      1.908126     2.123914    -1.937377
  C     -7.294254    -3.419699    -0.876192
  H     -6.986725    -4.476908    -0.853264
  C      1.794277     4.768042    -0.867549
  H      0.967407     4.144297    -1.271535
  H      2.292484     5.250246    -1.730090
  H      1.318060     5.568651    -0.262864
  C     -8.163015     0.708891    -0.850967
  C      4.590865     2.409322     1.470333
  H      5.301389     1.801559     2.050551
  C      0.692636     4.680018     2.604206
  H      1.087489     5.648332     2.230408
  H      1.143036     4.481637     3.596311
  C     -6.850134    -1.122773    -0.453974
  C      2.984679    -3.927543    -0.138767
  C      2.993224     0.434928    -1.149311
  H      2.984664    -0.675116    -1.173392
  H      2.910568     0.770667    -0.099000
  H      3.971274     0.773868    -1.539481
  C     -9.100795     1.706752    -1.180052
  H    -10.091978     1.439335    -1.576247
  C     -8.580714    -3.078514    -1.349171
  H     -9.252658    -3.879157    -1.694240
  C      0.808875    -4.818612     2.194891
  H      1.226880    -4.756263     3.221888
  H      1.253720    -5.708981     1.700881
  C     -4.448275     3.891910    -0.202379
  H     -4.937146     4.510763    -0.970504
  C     -2.441613     1.321008     2.649253
  H     -1.769036     0.619940     2.108008
  H     -3.165442     0.721933     3.230229
  H     -1.798104     1.871686     3.364794
  C      0.021149    -2.959619     0.926698
  C     -3.028702     0.834428    -1.587032
  H     -3.893886     0.286160    -1.181815
  C     -0.605659     1.108369    -1.779315
  C     -2.706452    -2.133156     3.091924
  H     -1.762189    -1.567898     2.940814
  H     -2.473960    -2.972151     3.781619
  H     -3.436712    -1.481136     3.607548
  C     -8.130259    -0.745704    -0.932634
  C      4.268462    -3.560393    -0.575878
  H      4.664696    -4.010905    -1.499543
  C      6.821828    -0.897089    -0.475897
  C      6.387912    -2.232648    -0.393692
  C      7.312005    -3.189240    -0.878472
  H      7.036967    -4.254122    -0.823990
  C      8.570867    -2.825856    -1.404543
  H      9.252276    -3.616305    -1.754589
  C      8.963157    -1.480959    -1.492837
  H      9.937529    -1.199845    -1.920055
  C      8.066816    -0.498029    -1.028789
  C      2.835192    -1.957780     3.175755
  H      3.382392    -2.542974     3.947161
  H      1.749822    -2.085623     3.338484
  H      3.070944    -0.888615     3.335881
  C      4.531865    -2.052136     1.308647
  H      5.149616    -1.346322     1.884774
  C     -9.016575    -1.744262    -1.382874
  H    -10.018203    -1.483613    -1.756688
  C      8.050269     0.958615    -1.012932
  C      8.912713     1.978525    -1.461404
  H      9.891251     1.734617    -1.901942
  C      8.484382     3.311844    -1.349152
  H      9.141057     4.125009    -1.694262
  C      7.221954     3.633333    -0.804046
  H      6.913002     4.687891    -0.728790
  C      6.341228     2.636747    -0.323319
  C      6.800314     1.313011    -0.442786
 
147
system 1-TS0
  Ru     0.953104     1.054071    -0.113470
  Cl     2.911247     0.835527     1.053906
  Cl    -0.131903     0.241659    -2.024484
  O     -6.136730     0.465085     0.153821
  O      0.681660    -1.137532     2.573908
  O      5.931747    -0.431112    -0.028638
  N     -0.459964     3.632310    -0.868671
  C      1.827690    -3.720588     0.034251
  N      0.307120    -3.227016    -1.821954
  N     -1.905839    -3.238098    -2.040007
  N      1.705758     3.590426    -1.308560
  C     -3.302232    -1.365849     1.295722
  H     -4.348174    -1.373649     0.964975
  C      2.595337    -2.307884    -1.854949
  C     -1.782718     3.369357    -0.380044
  C     -3.984447    -3.833366    -0.886785
  C      3.101791    -3.599222     0.610251
  H      3.299550    -4.108620     1.565589
  C     -2.108407     3.709252     0.958631
  C     -0.382384     1.018604     1.125067
  H     -0.708860     1.940808     1.644102
  C     -2.762589    -2.437111     2.026902
  H     -3.392756    -3.306020     2.273784
  C     -1.427455    -2.408008     2.471428
  H     -1.040846    -3.239815     3.075937
  C      0.695097    -1.811262     4.933844
  H     -0.395064    -2.007540     4.956767
  H      0.864199    -0.764335     5.258513
  H      1.181469    -2.485704     5.667559
  C     -3.420001     3.469628     1.409228
  H     -3.674369     3.699523     2.456043
  C     -0.856424    -2.769240    -1.365284
  H     -0.951825    -2.086819    -0.504477
  C     -2.771566     2.887224    -1.277565
  C     -7.178245    -0.444824     0.197893
  C      1.589685    -3.053651    -1.195012
  C     -7.120057    -1.758277    -0.310144
  C     -9.414364    -2.035039     0.561187
  H    -10.296483    -2.681751     0.684072
  C     -5.166836    -1.451499    -1.843691
  H     -5.626551    -0.517836    -2.199471
  C     -0.167851     4.981827    -1.400903
  H     -0.194475     5.729143    -0.575209
  H     -0.926933     5.274008    -2.152546
  C     -4.411267     2.928876     0.561970
  C     -3.284364    -2.948343    -1.744187
  C      4.125994    -2.835421     0.003565
  C     -1.094886     4.354580     1.879370
  H     -1.174824     5.462497     1.825741
  H     -0.051724     4.088878     1.617917
  H     -1.270302     4.071127     2.936165
  C      2.394874    -1.726971    -3.232841
  H      1.344652    -1.432200    -3.414849
  H      2.706024    -2.457560    -4.012359
  H      3.019626    -0.824850    -3.368362
  C     -1.149034    -0.203460     1.433365
  C     -8.276301    -2.544108    -0.101732
  H     -8.285559    -3.576346    -0.485661
  C     -4.065552     2.641019    -0.777767
  H     -4.837816     2.253356    -1.459810
  C      3.096783     3.273035    -1.159868
  C     -3.872302    -1.779894    -2.278511
  C     -3.306837    -5.062342    -0.327994
  H     -3.981730    -5.619849     0.349100
  H     -2.399747    -4.785825     0.251160
  H     -2.984551    -5.763735    -1.126957
  C      3.733621     2.430795    -2.101857
  C     -5.868039    -2.258497    -0.925892
  C      3.020113     4.584326     1.013034
  H      2.323255     3.915911     1.565426
  H      2.411903     5.397174     0.565827
  H      3.710599     5.036365     1.750594
  C     -5.798815     2.744792     1.063841
  C     -1.452855    -4.087280    -3.170325
  H     -1.720648    -3.594832    -4.128312
  H     -1.963693    -5.069958    -3.136296
  C      5.706830     2.416948    -0.642195
  C      1.301365    -2.022743     3.543810
  H      1.143084    -3.075037     3.205372
  C     -6.443714     3.748775     1.827639
  H     -5.896116     4.683546     2.024796
  C      0.753791    -4.561968     0.683419
  H     -0.077043    -3.937997     1.074187
  H      1.160492    -5.140464     1.534954
  H      0.306860    -5.285570    -0.031546
  C     -8.295432     0.080954     0.893644
  C      3.841770    -2.185219    -1.217211
  H      4.624981    -1.590000    -1.706899
  C      0.078250    -4.177045    -2.942055
  H      0.417256    -5.187331    -2.630388
  H      0.668512    -3.871498    -3.827362
  C     -6.571827     1.590483     0.831022
  C      3.763976     3.771456    -0.016992
  C      2.791460    -1.698893     3.504290
  H      2.970347    -0.669853     3.874780
  H      3.178524    -1.750111     2.470013
  H      3.353037    -2.411207     4.141758
  C     -9.437988    -0.725330     1.068507
  H    -10.322081    -0.340559     1.598942
  C     -7.762328     3.608061     2.309646
  H     -8.212053     4.430515     2.886522
  C      1.237480     4.807401    -1.993577
  H      1.215574     4.643613    -3.094591
  H      1.913341     5.660488    -1.784823
  C     -5.288029    -3.476183    -0.502422
  H     -5.829442    -4.109808     0.217700
  C     -3.131817    -0.852753    -3.204770
  H     -2.592139    -0.081899    -2.617507
  H     -3.832364    -0.335640    -3.889037
  H     -2.366427    -1.367215    -3.817886
  C      0.685223     2.880301    -0.729644
  C     -2.494357    -0.259221     1.000987
  H     -2.903143     0.588782     0.431147
  C     -0.607073    -1.289646     2.184990
  C     -2.475160     2.742694    -2.750401
  H     -2.448002     3.743029    -3.236642
  H     -3.261799     2.158217    -3.263778
  H     -1.497361     2.256202    -2.927249
  C     -7.897493     1.418109     1.311391
  C      5.084812     3.351744     0.208905
  H      5.606123     3.671055     1.125058
  C      7.003740     0.424500     0.130190
  C      6.980516     1.791474    -0.196194
  C      8.165525     2.502264     0.093378
  H      8.199058     3.578947    -0.135882
  C      9.292174     1.871864     0.670454
  H     10.197054     2.467926     0.864751
  C      9.270025     0.512039     1.020272
  H     10.138815     0.036835     1.500448
  C      8.097015    -0.224368     0.757376
  C      3.015946     2.003680    -3.360880
  H      3.656231     1.347571    -3.982018
  H      2.744769     2.882010    -3.984805
  H      2.070526     1.463558    -3.142368
  C      5.035839     1.988321    -1.805944
  H      5.534351     1.277426    -2.483554
  C     -8.506214     2.444981     2.058287
  H     -9.533749     2.333863     2.436087
  C      7.635180    -1.579852     1.026134
  C      8.180852    -2.712018     1.660855
  H      9.205949    -2.694703     2.060818
  C      7.379417    -3.860032     1.772340
  H      7.782187    -4.761004     2.259844
  C      6.067850    -3.889655     1.254095
  H      5.488176    -4.822962     1.326239
  C      5.483917    -2.777283     0.597640
  C      6.308955    -1.636425     0.517497
 
147
system 1 - 14e'
  Ru     0.820817    -1.234974     0.055623
  Cl     1.894906    -2.027430    -1.844746
  Cl     0.625507     0.135625     1.981842
  O     -5.936364    -0.184036     0.295126
  O     -2.970887     0.064099    -2.292985
  O      6.180511     0.309770    -0.330274
  N     -0.615252    -3.549183     1.360641
  C      2.698936     4.115800    -0.131829
  N      1.131278     3.676657     1.694148
  N     -1.081617     3.511014     1.852287
  N      1.586754    -3.598158     1.493545
  C      0.583289     2.284794    -2.481056
  H      1.547166     2.807369    -2.561102
  C      3.394603     2.696998     1.784735
  C     -1.947248    -3.272421     0.923122
  C     -2.993679     3.828988     0.346285
  C      3.935977     3.852470    -0.746464
  H      4.156544     4.307927    -1.724788
  C     -2.368921    -3.740402    -0.345878
  C     -0.791392    -0.777638    -0.729468
  H     -1.739028    -1.342819    -0.673083
  C     -0.533012     2.691517    -3.241373
  H     -0.457560     3.566269    -3.906580
  C     -1.743247     1.984737    -3.177236
  H     -2.589990     2.322146    -3.789197
  C     -5.037249     1.241208    -2.882738
  H     -4.573933     2.240789    -2.767273
  H     -5.486958     0.966207    -1.911827
  H     -5.848740     1.317618    -3.633899
  C     -3.707710    -3.513209    -0.714764
  H     -4.057123    -3.854342    -1.701751
  C      0.020078     3.117733     1.220889
  H      0.009922     2.418332     0.370377
  C     -2.808693    -2.566172     1.794109
  C     -6.800258     0.875039     0.118904
  C      2.434265     3.491441     1.113057
  C     -6.445696     2.219386     0.329043
  C     -8.696166     2.777753    -0.521059
  H     -9.441637     3.553370    -0.754064
  C     -4.463950     1.942271     1.860747
  H     -5.036286     1.196635     2.432407
  C     -0.325894    -4.824230     2.053011
  H     -0.538697    -5.681471     1.374727
  H     -0.966876    -4.934745     2.950342
  C     -4.599120    -2.818462     0.132416
  C     -2.430215     3.181627     1.473052
  C      4.893843     3.003430    -0.146745
  C     -1.384409    -4.381871    -1.294193
  H     -0.846596    -5.233242    -0.827101
  H     -0.604848    -3.649893    -1.601747
  H     -1.886599    -4.757537    -2.206019
  C      3.165992     2.189380     3.186613
  H      2.140131     1.795228     3.322290
  H      3.337897     2.999832     3.928957
  H      3.875494     1.376861     3.432544
  C     -0.752092     0.422344    -1.545560
  C     -7.438239     3.167138    -0.009239
  H     -7.217732     4.235836     0.140169
  C     -4.129067    -2.334524     1.372837
  H     -4.815293    -1.780996     2.030955
  C      2.951408    -3.310519     1.160579
  C     -3.148040     2.241658     2.252285
  C     -2.182350     4.768075    -0.514713
  H     -2.837805     5.409407    -1.134624
  H     -1.535348     4.191289    -1.212316
  H     -1.519656     5.430618     0.079115
  C      3.660114    -2.302321     1.859632
  C     -5.071129     2.578603     0.756751
  C      2.761773    -5.111468    -0.625586
  H      1.793357    -4.718823    -0.997656
  H      2.544463    -5.967588     0.048790
  H      3.325011    -5.502320    -1.494103
  C     -6.000125    -2.574609    -0.291749
  C     -0.739435     4.489257     2.917272
  H     -1.096279     4.120301     3.898827
  H     -1.247793     5.452142     2.703229
  C      5.492235    -2.547521     0.238336
  C     -4.022138     0.179658    -3.299116
  H     -3.540124     0.456519    -4.265190
  C     -6.815023    -3.560995    -0.894774
  H     -6.410447    -4.579568    -1.001816
  C      1.693335     5.056694    -0.756449
  H      0.758544     4.537683    -1.051213
  H      2.105284     5.533247    -1.666619
  H      1.406835     5.866407    -0.051704
  C     -8.032316     0.455583    -0.445518
  C      4.607234     2.448190     1.120098
  H      5.360553     1.813462     1.609568
  C      0.809973     4.576297     2.831085
  H      1.182441     5.597487     2.611664
  H      1.309849     4.214660     3.751249
  C     -6.590664    -1.302453    -0.183172
  C      3.532746    -4.022663     0.079363
  C     -4.633441    -1.210772    -3.426222
  H     -5.095048    -1.518964    -2.468011
  H     -3.859294    -1.953697    -3.701680
  H     -5.420470    -1.211088    -4.206564
  C     -9.005650     1.427106    -0.754174
  H     -9.975602     1.136392    -1.185167
  C     -8.125245    -3.281313    -1.342923
  H     -8.719773    -4.091038    -1.792981
  C      1.170463    -4.689487     2.387566
  H      1.344303    -4.400410     3.449066
  H      1.749062    -5.612826     2.185565
  C     -4.325945     3.520858     0.016850
  H     -4.787474     4.000077    -0.860773
  C     -2.515285     1.580512     3.451185
  H     -1.519485     1.160316     3.199000
  H     -3.149237     0.757302     3.828472
  H     -2.381387     2.297213     4.290691
  C      0.521525    -2.897054     0.983313
  C      0.457448     1.175160    -1.643416
  H      1.350626     0.854733    -1.070792
  C     -1.868540     0.837043    -2.354505
  C     -2.297752    -2.065224     3.121870
  H     -1.478600    -1.330277     2.973470
  H     -1.877528    -2.888516     3.737105
  H     -3.106180    -1.588939     3.709057
  C     -7.892020    -0.981519    -0.648223
  C      4.807244    -3.632609    -0.355456
  H      5.248657    -4.133475    -1.231186
  C      7.045613    -0.734140    -0.607849
  C      6.780071    -2.090996    -0.341767
  C      7.794706    -2.989492    -0.749213
  H      7.648653    -4.063297    -0.553357
  C      8.981260    -2.555629    -1.379267
  H      9.740140    -3.300888    -1.662703
  C      9.202154    -1.197675    -1.657300
  H     10.117506    -0.863570    -2.168671
  C      8.211493    -0.272874    -1.272619
  C      3.147434    -1.719755     3.154067
  H      3.725156    -2.137455     4.006803
  H      2.075515    -1.932640     3.318779
  H      3.263192    -0.620449     3.174516
  C      4.915324    -1.908111     1.353297
  H      5.463303    -1.094617     1.853235
  C     -8.679509    -1.995806    -1.229731
  H     -9.694845    -1.782208    -1.596402
  C      8.026841     1.162691    -1.429690
  C      8.758077     2.203294    -2.034718
  H      9.734854     2.006512    -2.501895
  C      8.204575     3.494064    -2.033050
  H      8.757398     4.325089    -2.497064
  C      6.952122     3.751084    -1.435991
  H      6.559292     4.779963    -1.427720
  C      6.195387     2.734701    -0.804343
  C      6.771979     1.449523    -0.831503
 
153
system 1 - CI1'
  Ru    -1.111754    -1.288784    -0.116509
  Cl    -2.060523    -3.020072     1.240577
  Cl    -0.581331     0.675061    -1.502962
  O      5.764728     0.112698    -0.312326
  O      2.326427    -2.577611     2.590835
  O     -6.050715     0.633199     0.449921
  N      0.363455    -3.125932    -2.119869
  C     -2.218803     3.984318     1.080971
  N     -0.874203     4.290164    -0.950334
  N      1.330920     4.449181    -1.217496
  N     -1.818670    -3.004152    -2.368162
  C      2.981816     1.307534     1.189586
  H      3.131653     2.334630     0.837747
  C     -3.156227     3.399608    -1.145712
  C      1.682630    -2.956438    -1.595575
  C      3.521568     4.707911    -0.139036
  C     -3.450400     3.634536     1.661805
  H     -3.568447     3.703085     2.754332
  C      2.139333    -3.813388    -0.564765
  C      0.531518    -1.571337     0.762705
  H      0.626524    -2.615285     1.117150
  C      3.924269     0.712781     2.050335
  H      4.821116     1.274306     2.357171
  C      3.745365    -0.597619     2.508967
  H      4.501703    -1.043554     3.167810
  C      2.784017    -4.677799     3.607077
  H      3.087040    -5.138314     2.646512
  H      1.692577    -4.824712     3.736742
  H      3.312044    -5.208232     4.424271
  C      3.426831    -3.585082    -0.051330
  H      3.775075    -4.214323     0.779258
  C      0.314115     3.732853    -0.741762
  H      0.430989     2.761922    -0.238411
  C      2.500883    -1.939900    -2.141761
  C      6.728408     1.065103    -0.051301
  C     -2.101637     3.871405    -0.326752
  C      6.579752     2.456148    -0.237079
  C      8.889402     2.669054     0.634205
  H      9.739037     3.325193     0.877037
  C      4.478418     2.506651    -1.649869
  H      4.847978     1.644615    -2.223635
  C      0.071357    -4.117169    -3.179400
  H      0.198059    -5.148252    -2.780450
  H      0.762802    -3.992477    -4.036283
  C      4.253259    -2.541129    -0.525565
  C      2.713942     4.064322    -1.109355
  C     -4.531015     3.170199     0.883285
  C      1.246364    -4.901797    -0.019049
  H      1.121957    -5.727709    -0.752283
  H      0.230101    -4.518294     0.219875
  H      1.666262    -5.340866     0.904521
  C     -2.977400     3.270252    -2.637973
  H     -2.056570     2.695028    -2.868892
  H     -2.900909     4.261568    -3.135319
  H     -3.837010     2.746915    -3.097398
  C      1.644926    -0.761261     1.208582
  C      7.707249     3.237552     0.117047
  H      7.655073     4.327434    -0.031859
  C      3.770401    -1.730191    -1.579275
  H      4.407797    -0.933837    -1.987764
  C     -3.175632    -2.718031    -2.006205
  C      3.187544     2.999552    -1.913508
  C      2.996761     5.854868     0.692852
  H      3.616056     6.010358     1.596859
  H      1.951601     5.679803     1.023340
  H      3.008354     6.810066     0.123273
  C     -3.725313    -1.442560    -2.294126
  C      5.291907     3.069376    -0.642690
  C     -3.341054    -5.080860    -1.066020
  H     -2.256593    -5.037076    -0.846471
  H     -3.491396    -5.716044    -1.967107
  H     -3.835542    -5.585859    -0.214711
  C      5.611646    -2.347625     0.042146
  C      0.816516     5.642542    -1.936918
  H      1.017119     5.524938    -3.022484
  H      1.333581     6.556177    -1.585444
  C     -5.652380    -2.014653    -0.877648
  C      3.123339    -3.191040     3.641511
  H      4.201992    -3.057406     3.391892
  C      6.355261    -3.436781     0.566136
  H      5.910235    -4.441991     0.519899
  C     -1.058073     4.429028     1.942979
  H     -0.320153     3.609261     2.085849
  H     -1.402991     4.730205     2.950511
  H     -0.510784     5.289753     1.504163
  C      7.889796     0.476629     0.513583
  C     -4.358756     3.039342    -0.513835
  H     -5.190863     2.656380    -1.123358
  C     -0.696850     5.620406    -1.594653
  H     -0.993547     6.408854    -0.870901
  H     -1.346335     5.707374    -2.486626
  C      6.281668    -1.105253     0.101354
  C     -3.902673    -3.697538    -1.280271
  C      2.794984    -2.547173     4.990705
  H      1.725573    -2.710369     5.235553
  H      2.985720    -1.455791     4.984297
  H      3.412429    -3.000406     5.792464
  C      8.990396     1.286037     0.853465
  H      9.902542     0.844262     1.282285
  C      7.653403    -3.299818     1.099353
  H      8.174153    -4.193275     1.476471
  C     -1.395817    -3.802516    -3.530243
  H     -1.493967    -3.200792    -4.462444
  H     -2.020905    -4.710741    -3.638049
  C      4.815596     4.198996     0.063935
  H      5.438042     4.637493     0.859253
  C      2.307965     2.378288    -2.966600
  H      1.579748     1.669701    -2.515109
  H      2.910945     1.817165    -3.704186
  H      1.717609     3.138895    -3.517622
  C     -0.769632    -2.565254    -1.611049
  C      1.881754     0.567007     0.765248
  H      1.166271     0.964069     0.030911
  C      2.598076    -1.335312     2.132402
  C      2.002541    -1.122091    -3.304418
  H      1.117436    -0.520468    -3.008769
  H      1.686816    -1.771072    -4.148304
  H      2.790306    -0.443504    -3.680600
  C      7.591162    -0.942185     0.626709
  C     -5.137499    -3.323427    -0.730671
  H     -5.672740    -4.045715    -0.095241
  C     -7.008855    -0.367016     0.481926
  C     -6.883111    -1.619277    -0.150591
  C     -7.981257    -2.492660     0.040092
  H     -7.955635    -3.479026    -0.448493
  C     -9.104976    -2.138879     0.817265
  H     -9.931625    -2.858371     0.920429
  C     -9.181224    -0.895364     1.463957
  H    -10.048853    -0.629972     2.086602
  C     -8.109407     0.003509     1.297207
  C     -3.091380    -0.505353    -3.291696
  H     -3.659341    -0.540329    -4.246767
  H     -2.035601    -0.756735    -3.499157
  H     -3.107361     0.535529    -2.922575
  C     -4.950024    -1.099972    -1.688581
  H     -5.367445    -0.097705    -1.865520
  C      8.292388    -2.051983     1.134531
  H      9.309012    -1.940322     1.540465
  C     -7.782427     1.323645     1.817441
  C     -8.391124     2.227301     2.710215
  H     -9.368680     1.999704     3.161497
  C     -7.713452     3.418914     3.016599
  H     -8.167672     4.140619     3.712579
  C     -6.460902     3.717467     2.438642
  H     -5.966392     4.672049     2.678188
  C     -5.829074     2.843051     1.522244
  C     -6.521974     1.649071     1.252787
  C     -2.588577     0.234364     1.002271
  H     -2.741578     1.006537     0.232179
  H     -3.435362    -0.442880     1.206510
  C     -1.485084     0.264551     1.822891
  H     -1.395276    -0.409555     2.689917
  H     -0.708224     1.037320     1.706587
 
153
system 1 - TS1'
  Ru    -1.259277    -1.326838    -0.035384
  Cl    -2.456615    -3.002173     1.173071
  Cl    -0.334086     0.523414    -1.386021
  O      5.739378    -0.285054    -0.363450
  O      2.595004    -0.103155     2.100812
  O     -5.925578     0.986984     0.372601
  N      0.058476    -3.217259    -2.059461
  C     -1.689311     3.859518     1.016433
  N     -0.393272     4.128982    -1.055289
  N      1.797687     4.186257    -1.435904
  N     -2.112531    -3.010252    -2.364807
  C      1.164238    -3.687179     3.701321
  H      0.748677    -4.599074     4.156056
  C     -2.736824     3.415385    -1.191692
  C      1.350753    -3.084015    -1.451986
  C      4.098833     4.386237    -0.606810
  C     -2.933725     3.615560     1.625386
  H     -3.014207     3.668658     2.722341
  C      1.655363    -3.835167    -0.292585
  C      0.223599    -1.013410     1.126478
  H      0.851323    -0.171163     0.774392
  C      2.484445    -3.287790     3.980197
  H      3.123642    -3.897669     4.638500
  C      3.000261    -2.103081     3.434490
  H      4.032218    -1.806726     3.663717
  C      3.715623     1.014787     3.984036
  H      3.521759     0.189332     4.695833
  H      2.886671     1.747050     4.074183
  H      4.658101     1.515168     4.286211
  C      2.902634    -3.617992     0.317300
  H      3.117007    -4.154303     1.253307
  C      0.774572     3.507024    -0.917934
  H      0.861384     2.504751    -0.462098
  C      2.285353    -2.199861    -2.039005
  C      6.851423     0.529005    -0.268900
  C     -1.621883     3.774655    -0.396031
  C      6.919799     1.871833    -0.696694
  C      9.249992     1.861683     0.135916
  H     10.199274     2.403980     0.263235
  C      4.766767     2.021863    -2.021782
  H      5.025644     1.094620    -2.554086
  C     -0.244221    -4.221577    -3.106321
  H     -0.157046    -5.245817    -2.681215
  H      0.467215    -4.137980    -3.951390
  C      3.855134    -2.716624    -0.213805
  C      3.160025     3.726052    -1.437093
  C     -4.078656     3.287570     0.868233
  C      0.673341    -4.841908     0.253120
  H      0.498540    -5.660550    -0.478188
  H     -0.312630    -4.380901     0.470571
  H      1.048140    -5.298828     1.187609
  C     -2.606212     3.286015    -2.688982
  H     -1.706602     2.689758    -2.946489
  H     -2.521386     4.276185    -3.188005
  H     -3.489675     2.780773    -3.121850
  C      0.884865    -1.755422     2.200465
  C      8.162362     2.514539    -0.481343
  H      8.274304     3.559289    -0.811593
  C      3.524081    -2.018377    -1.400130
  H      4.257993    -1.339255    -1.855618
  C     -3.455638    -2.596579    -2.079041
  C      3.491253     2.585638    -2.208109
  C      3.728998     5.613126     0.194048
  H      4.418017     5.754096     1.048919
  H      2.697284     5.545801     0.598395
  H      3.785350     6.537556    -0.421872
  C     -3.841927    -1.261014    -2.351536
  C      5.700354     2.594244    -1.132888
  C     -3.916979    -4.940041    -1.189802
  H     -2.858382    -5.003470    -0.867779
  H     -4.038512    -5.541507    -2.117579
  H     -4.536759    -5.412832    -0.404400
  C      5.200224    -2.594362     0.408327
  C      1.297168     5.398635    -2.133698
  H      1.396742     5.245918    -3.229528
  H      1.892618     6.287162    -1.850950
  C     -5.879915    -1.638826    -1.029584
  C      3.824003     0.529233     2.535833
  H      4.658674    -0.202869     2.423963
  C      5.761668    -3.662592     1.156836
  H      5.167253    -4.579120     1.282338
  C     -0.465511     4.168340     1.850746
  H      0.201354     3.282120     1.935954
  H     -0.747342     4.462736     2.879750
  H      0.143528     4.991178     1.420073
  C      7.908456    -0.126005     0.412269
  C     -3.953391     3.165378    -0.534903
  H     -4.833417     2.878959    -1.129790
  C     -0.175916     5.470001    -1.664048
  H     -0.348725     6.243926    -0.885590
  H     -0.891805     5.642207    -2.489813
  C      6.056725    -1.477047     0.274694
  C     -4.319878    -3.503543    -1.411228
  C      4.035173     1.673320     1.556183
  H      3.245521     2.445271     1.675648
  H      4.008138     1.295553     0.518076
  H      5.018545     2.152221     1.725878
  C      9.131130     0.544597     0.608546
  H      9.967816     0.049468     1.124129
  C      7.060905    -3.629166     1.701767
  H      7.428543    -4.503585     2.260205
  C     -1.694527    -3.865276    -3.493859
  H     -1.756552    -3.290851    -4.445463
  H     -2.350429    -4.753034    -3.584414
  C      5.375298     3.813119    -0.495220
  H      6.098417     4.260950     0.204156
  C      2.489410     1.960911    -3.144925
  H      1.815864     1.258764    -2.607396
  H      3.000830     1.391481    -3.943530
  H      1.841904     2.718793    -3.631417
  C     -1.062351    -2.609969    -1.603236
  C      0.389343    -2.933740     2.813787
  H     -0.625816    -3.259032     2.544191
  C      2.196354    -1.301832     2.595226
  C      1.951315    -1.503243    -3.334089
  H      1.054269    -0.860669    -3.211098
  H      1.729911    -2.233535    -4.141277
  H      2.795718    -0.878842    -3.679588
  C      7.380615    -1.428451     0.789267
  C     -5.525712    -3.002178    -0.899793
  H     -6.163291    -3.670615    -0.300631
  C     -7.011072     0.125940     0.376422
  C     -7.058010    -1.107985    -0.301832
  C     -8.262749    -1.832010    -0.133991
  H     -8.370404    -2.795426    -0.656056
  C     -9.324994    -1.358062     0.665902
  H    -10.241517    -1.961808     0.750129
  C     -9.227657    -0.142780     1.362078
  H    -10.047508     0.211456     2.004959
  C     -8.044357     0.608564     1.220028
  C     -3.022682    -0.341050    -3.222428
  H     -3.650641     0.069802    -4.040255
  H     -2.147319    -0.848320    -3.668708
  H     -2.620208     0.502926    -2.631791
  C     -5.048983    -0.797027    -1.794765
  H     -5.338321     0.251799    -1.956848
  C      7.895620    -2.517478     1.516530
  H      8.919307    -2.495218     1.919358
  C     -7.533833     1.847116     1.791945
  C     -8.005273     2.786071     2.729944
  H     -9.001078     2.675611     3.185140
  C     -7.168104     3.860020     3.075133
  H     -7.512918     4.606490     3.806864
  C     -5.892817     4.011297     2.489610
  H     -5.273354     4.881806     2.757344
  C     -5.393822     3.099458     1.528455
  C     -6.245095     2.021361     1.224007
  C     -2.556070     0.106976     0.820966
  H     -2.631909     0.977083     0.149608
  H     -3.502384    -0.416332     1.043163
  C     -1.501888     0.068097     1.795777
  H     -1.653590    -0.513951     2.719510
  H     -0.851555     0.954976     1.882410
 
153
system 1 - MCB
  Ru     1.167722    -1.379695    -0.015450
  Cl     2.089979    -3.175732    -1.288023
  Cl     0.312442     0.490421     1.308311
  O     -5.807090    -0.151139     0.304218
  O     -1.954878    -2.193599    -2.583125
  O      5.964540     0.780556    -0.350960
  N     -0.197508    -3.139113     2.035426
  C      1.884652     4.020355    -0.935586
  N      0.559993     4.224040     1.120346
  N     -1.644555     4.353585     1.395265
  N      1.988934    -3.030431     2.312697
  C     -2.503357     1.797902    -1.463223
  H     -2.629266     2.865256    -1.230540
  C      2.824910     3.273848     1.239382
  C     -1.502687    -2.966198     1.463171
  C     -3.849100     4.566964     0.337907
  C      3.107007     3.687090    -1.546904
  H      3.218553     3.833337    -2.632646
  C     -1.878107    -3.731073     0.334423
  C      0.277620    -0.821169    -1.759623
  H      0.316849    -1.688868    -2.442493
  C     -3.630319     1.005824    -1.750756
  H     -4.638759     1.443392    -1.707699
  C     -3.471243    -0.339629    -2.108262
  H     -4.354348    -0.949327    -2.344187
  C     -2.328781    -4.237735    -3.734345
  H     -2.303674    -4.805400    -2.785967
  H     -1.295120    -4.197115    -4.134553
  H     -2.966778    -4.786740    -4.455093
  C     -3.185728    -3.564103    -0.157803
  H     -3.490549    -4.151143    -1.035432
  C     -0.617912     3.631814     0.953490
  H     -0.720629     2.621991     0.518150
  C     -2.409261    -2.085264     2.108650
  C     -6.837222     0.738477     0.076822
  C      1.775827     3.817580     0.462427
  C     -6.769267     2.130877     0.290590
  C     -9.093342     2.218371    -0.559713
  H     -9.982769     2.826034    -0.785666
  C     -4.672729     2.220260     1.694203
  H     -4.990100     1.303424     2.210979
  C      0.069777    -4.143302     3.093094
  H     -0.094645    -5.165455     2.685448
  H     -0.618135    -4.002116     3.949751
  C     -4.103569    -2.668681     0.425871
  C     -3.012016     3.921273     1.282180
  C      4.194771     3.173895    -0.805042
  C     -0.926257    -4.679060    -0.347526
  H     -0.113648    -5.026209     0.318040
  H     -0.422842    -4.177052    -1.200440
  H     -1.461144    -5.568498    -0.735193
  C      2.637834     3.037376     2.716323
  H      1.781556     2.350382     2.883050
  H      2.431835     3.980501     3.266216
  H      3.539326     2.581061     3.165110
  C     -1.035052    -0.150796    -1.786016
  C     -7.943491     2.849907    -0.041552
  H     -7.957238     3.937964     0.127687
  C     -3.691719    -1.927464     1.559493
  H     -4.401200    -1.243590     2.047240
  C      3.352620    -2.699924     2.005580
  C     -3.416675     2.772054     2.000322
  C     -3.381998     5.776673    -0.438397
  H     -4.005737     5.938323    -1.338278
  H     -2.328358     5.667214    -0.772909
  H     -3.442535     6.705927     0.169569
  C      3.845985    -1.423384     2.372601
  C     -5.516501     2.795877     0.721214
  C      3.642209    -5.028071     1.004748
  H      2.557843    -5.037508     0.781283
  H      3.829766    -5.682750     1.884840
  H      4.162851    -5.476252     0.137415
  C     -5.486484    -2.576105    -0.108269
  C     -1.147815     5.581170     2.068689
  H     -1.326505     5.487417     3.160544
  H     -1.688834     6.474535     1.703343
  C      5.822913    -1.863932     0.984688
  C     -2.866672    -2.826395    -3.526511
  H     -3.879292    -2.881817    -3.060157
  C     -6.151960    -3.707827    -0.645797
  H     -5.627148    -4.675236    -0.634823
  C      0.732857     4.571367    -1.748557
  H     -0.073407     3.819170    -1.891411
  H      1.068594     4.878456    -2.757333
  H      0.264958     5.457068    -1.269110
  C     -7.965509     0.086134    -0.484208
  C      4.022566     2.946614     0.581011
  H      4.853459     2.522439     1.163445
  C      0.360833     5.580231     1.702331
  H      0.625782     6.342203     0.938697
  H      1.023602     5.725246     2.577204
  C     -6.249823    -1.390416    -0.124671
  C      4.130785    -3.625645     1.267459
  C     -2.928709    -2.035396    -4.835620
  H     -1.917646    -1.977533    -5.288572
  H     -3.300999    -1.003559    -4.682275
  H     -3.606529    -2.540847    -5.552768
  C     -9.115768     0.834759    -0.799171
  H    -10.005193     0.347216    -1.226051
  C     -7.467766    -3.655580    -1.151158
  H     -7.927363    -4.576302    -1.541913
  C      1.547621    -3.871102     3.445483
  H      1.665553    -3.315977     4.402292
  H      2.157046    -4.794266     3.504340
  C     -5.104622     3.990747     0.086119
  H     -5.746243     4.437035    -0.689600
  C     -2.505376     2.112152     3.002950
  H     -1.831915     1.382499     2.502691
  H     -3.091679     1.560827     3.762184
  H     -1.861781     2.842577     3.533823
  C      0.947857    -2.603224     1.558980
  C     -1.233992     1.210731    -1.472391
  H     -0.341723     1.808594    -1.237239
  C     -2.182231    -0.915340    -2.172516
  C     -1.999863    -1.373896     3.373575
  H     -1.093465    -0.757550     3.199741
  H     -1.761827    -2.094825     4.184908
  H     -2.812716    -0.723044     3.745036
  C     -7.576156    -1.308877    -0.626486
  C      5.363800    -3.180330     0.762105
  H      5.943532    -3.851852     0.109784
  C      7.019548    -0.117537    -0.378563
  C      7.021680    -1.369216     0.266103
  C      8.192443    -2.139156     0.070162
  H      8.259197    -3.122022     0.562143
  C      9.269717    -1.685495    -0.721957
  H     10.160102    -2.323609    -0.829908
  C      9.219404    -0.446842    -1.380998
  H     10.050512    -0.107861    -2.017635
  C      8.067580     0.347257    -1.212549
  C      3.063544    -0.515054     3.287181
  H      3.730399     0.232866     3.758479
  H      2.561550    -1.081546     4.097183
  H      2.265050     0.025628     2.736005
  C      5.078425    -1.017748     1.834173
  H      5.460956    -0.013006     2.068162
  C     -8.199879    -2.458675    -1.146852
  H     -9.228045    -2.416475    -1.536555
  C      7.601762     1.617928    -1.750142
  C      8.112195     2.561988    -2.661546
  H      9.104814     2.425271    -3.116524
  C      7.318701     3.676988    -2.977122
  H      7.694728     4.431982    -3.684277
  C      6.048650     3.858817    -2.390794
  H      5.469999     4.763958    -2.633087
  C      5.506041     2.939485    -1.458681
  C      6.318333     1.823667    -1.178256
  C      2.671000    -0.254234    -0.591772
  H      2.851493     0.648387     0.021484
  H      3.589080    -0.784044    -0.907012
  C      1.632764    -0.005050    -1.773898
  H      2.149886    -0.338361    -2.695085
  H      1.409719     1.078187    -1.777698
 
153
system 1 - TS2'
  Ru    -1.080220    -1.396701     0.183730
  Cl    -1.892848    -3.154398     1.591929
  Cl    -0.193730     0.448822    -1.144383
  O      5.832612    -0.196191    -0.381109
  O      1.914758    -1.993913     2.606563
  O     -6.046657     0.751415     0.213606
  N      0.155843    -3.178020    -1.901448
  C     -1.932874     4.013474     0.998865
  N     -0.516661     4.213556    -1.003575
  N      1.676314     4.316353    -1.352891
  N     -2.030983    -3.105260    -2.138779
  C      2.480402     2.009622     1.540399
  H      2.621800     3.082309     1.345381
  C     -2.730205     3.168429    -1.195496
  C      1.470513    -2.998414    -1.355812
  C      3.932506     4.516356    -0.410021
  C     -3.177132     3.657631     1.553189
  H     -3.346626     3.829348     2.627671
  C      1.877305    -3.767383    -0.239347
  C     -0.348626    -0.463954     2.203969
  H     -0.377467    -1.381911     2.814751
  C      3.599681     1.160568     1.638874
  H      4.611856     1.556954     1.471483
  C      3.431728    -0.189889     1.971579
  H      4.309136    -0.844420     2.066080
  C      2.299214    -4.020937     3.786282
  H      2.180061    -4.609320     2.858758
  H      1.300768    -3.929927     4.260317
  H      2.969307    -4.576767     4.471923
  C      3.194351    -3.593616     0.226445
  H      3.521195    -4.185451     1.093284
  C      0.651931     3.585515    -0.914971
  H      0.740999     2.549002    -0.534281
  C      2.364547    -2.123264    -2.027088
  C      6.889444     0.679998    -0.236840
  C     -1.741649     3.775554    -0.383967
  C      6.834884     2.065126    -0.494345
  C      9.200636     2.136376     0.231828
  H     10.111021     2.733952     0.391441
  C      4.675043     2.164462    -1.801793
  H      4.962255     1.244805    -2.331575
  C     -0.111109    -4.190523    -2.946270
  H      0.058143    -5.210432    -2.533877
  H      0.568959    -4.054997    -3.810254
  C      4.098195    -2.698980    -0.381243
  C      3.043061     3.872704    -1.307542
  C     -4.212708     3.098469     0.771192
  C      0.952904    -4.746478     0.436862
  H      0.164392    -5.126613    -0.240204
  H      0.412226    -4.262948     1.277930
  H      1.516138    -5.613902     0.834137
  C     -2.455914     2.887631    -2.650697
  H     -1.693605     2.083006    -2.736086
  H     -2.064510     3.780267    -3.182163
  H     -3.372076     2.557007    -3.174821
  C      0.990054     0.114607     2.010584
  C      8.036409     2.772734    -0.247367
  H      8.058559     3.854545    -0.452321
  C      3.659280    -1.964284    -1.509073
  H      4.358049    -1.286760    -2.020033
  C     -3.400585    -2.762199    -1.911759
  C      3.408403     2.723530    -2.047432
  C      3.517561     5.728153     0.392787
  H      4.169596     5.861122     1.277238
  H      2.471045     5.644130     0.755813
  H      3.587547     6.663682    -0.204526
  C     -3.880453    -1.517272    -2.392828
  C      5.569888     2.737936    -0.874915
  C     -3.692166    -4.993884    -0.728469
  H     -2.736086    -4.884848    -0.175672
  H     -3.517258    -5.652658    -1.606379
  H     -4.412115    -5.507154    -0.062997
  C      5.498381    -2.607058     0.107583
  C      1.171113     5.577187    -1.957138
  H      1.266324     5.504148    -3.061582
  H      1.761317     6.446561    -1.613277
  C     -5.933305    -1.889958    -1.101114
  C      2.872384    -2.638424     3.499447
  H      3.843953    -2.742813     2.960491
  C      6.172991    -3.733193     0.646153
  H      5.637545    -4.694013     0.682631
  C     -0.880817     4.673699     1.864121
  H      0.152794     4.512378     1.497694
  H     -0.923749     4.287996     2.901479
  H     -1.044714     5.772245     1.920727
  C      8.033700     0.024454     0.286183
  C     -3.952193     2.823258    -0.593246
  H     -4.738742     2.362994    -1.208771
  C     -0.303170     5.605828    -1.481802
  H     -0.473554     6.305416    -0.635263
  H     -1.021934     5.852798    -2.286715
  C      6.277258    -1.431363     0.060227
  C     -4.207523    -3.641252    -1.150938
  C      3.064958    -1.817901     4.776896
  H      2.095408    -1.704215     5.304347
  H      3.469239    -0.808100     4.567745
  H      3.773811    -2.335666     5.454156
  C      9.211517     0.761120     0.516186
  H     10.113406     0.270942     0.912813
  C      7.510877    -3.686745     1.089745
  H      7.975043    -4.603174     1.485109
  C     -1.588490    -3.924843    -3.285700
  H     -1.712078    -3.354648    -4.233456
  H     -2.191503    -4.851049    -3.362060
  C      5.197811     3.937247    -0.224919
  H      5.881434     4.382399     0.514787
  C      2.454241     2.073938    -3.016816
  H      1.822450     1.318153    -2.502159
  H      3.007722     1.555635    -3.822976
  H      1.769661     2.805874    -3.491272
  C     -0.986635    -2.641668    -1.396215
  C      1.197072     1.478770     1.708170
  H      0.315497     2.132727     1.640642
  C      2.139450    -0.713163     2.201201
  C      1.938802    -1.434464    -3.299073
  H      1.015646    -0.841508    -3.136949
  H      1.726635    -2.171273    -4.103657
  H      2.735026    -0.765191    -3.673694
  C      7.628272    -1.357916     0.492717
  C     -5.475973    -3.179584    -0.754867
  H     -6.090323    -3.808764    -0.091690
  C     -7.141220    -0.099048     0.176831
  C     -7.160092    -1.350825    -0.465973
  C     -8.367269    -2.075204    -0.336440
  H     -8.440213    -3.059025    -0.825842
  C     -9.469461    -1.574150     0.391060
  H    -10.389780    -2.175141     0.449725
  C     -9.405908    -0.336188     1.050289
  H    -10.257432     0.037730     1.638562
  C     -8.214347     0.409753     0.949574
  C     -3.026588    -0.663445    -3.297108
  H     -3.583334     0.229395    -3.638955
  H     -2.708245    -1.224600    -4.200404
  H     -2.103183    -0.323588    -2.780967
  C     -5.150103    -1.093158    -1.963647
  H     -5.525704    -0.107896    -2.279202
  C      8.259416    -2.502452     1.015450
  H      9.306083    -2.466041     1.352967
  C     -7.725781     1.658464     1.516719
  C     -8.252250     2.621303     2.398276
  H     -9.275167     2.524093     2.792138
  C     -7.435513     3.704128     2.761386
  H     -7.822057     4.475162     3.445132
  C     -6.128323     3.834894     2.249273
  H     -5.534462     4.720827     2.522844
  C     -5.563867     2.893647     1.351072
  C     -6.402548     1.809772     1.022120
  C     -2.763778    -0.652850     0.123242
  H     -2.958072     0.324829    -0.371280
  H     -3.645721    -1.143337     0.592376
  C     -1.574825     0.190050     1.978084
  H     -2.459714    -0.156485     2.534111
  H     -1.615118     1.212207     1.565091
 
153
system 1 - CI2'
  Ru    -1.123431    -1.274521    -0.106862
  Cl    -2.069211    -3.017788     1.235350
  Cl    -0.551196     0.662835    -1.503519
  O      5.764988     0.107182    -0.312160
  O      2.314613    -2.581291     2.589260
  O     -6.052198     0.633962     0.455083
  N      0.356886    -3.104875    -2.135249
  C     -2.205834     3.969162     1.081945
  N     -0.867703     4.285878    -0.952204
  N      1.337854     4.446715    -1.216468
  N     -1.825391    -2.987928    -2.369408
  C      2.989322     1.306752     1.204389
  H      3.144854     2.334193     0.855789
  C     -3.152885     3.402457    -1.145251
  C      1.677635    -2.942903    -1.611192
  C      3.527716     4.705698    -0.135734
  C     -3.436508     3.618965     1.664520
  H     -3.550955     3.681325     2.757811
  C      2.127813    -3.802100    -0.579202
  C      0.525913    -1.554535     0.766040
  H      0.622569    -2.606608     1.093467
  C      3.932866     0.700554     2.056161
  H      4.835492     1.254188     2.360406
  C      3.748081    -0.611070     2.509378
  H      4.505479    -1.065465     3.161160
  C      2.763684    -4.691405     3.589345
  H      3.056903    -5.148810     2.624281
  H      1.671984    -4.830612     3.725100
  H      3.292772    -5.230494     4.400150
  C      3.415028    -3.580170    -0.062248
  H      3.757568    -4.210400     0.769966
  C      0.320859     3.729645    -0.742330
  H      0.437240     2.758546    -0.239368
  C      2.505299    -1.935378    -2.160451
  C      6.728780     1.057524    -0.043685
  C     -2.094092     3.866444    -0.327114
  C      6.583035     2.449384    -0.226252
  C      8.888828     2.656241     0.656768
  H      9.738334     3.310386     0.905357
  C      4.485516     2.503277    -1.643851
  H      4.855282     1.640931    -2.216961
  C      0.064785    -4.084433    -3.206717
  H      0.210666    -5.119224    -2.824765
  H      0.745004    -3.938538    -4.069281
  C      4.248736    -2.541924    -0.535969
  C      2.720830     4.061903    -1.106660
  C     -4.521601     3.164018     0.886766
  C      1.230007    -4.888706    -0.037265
  H      1.093038    -5.705681    -0.778202
  H      0.218187    -4.501293     0.214007
  H      1.653849    -5.341010     0.878055
  C     -2.979371     3.282011    -2.639032
  H     -2.048956     2.725826    -2.877755
  H     -2.924938     4.276767    -3.132695
  H     -3.830852     2.743733    -3.096178
  C      1.639190    -0.753297     1.220760
  C      7.710155     3.227958     0.135235
  H      7.660577     4.318304    -0.011088
  C      3.774806    -1.732565    -1.594844
  H      4.419455    -0.942891    -2.005109
  C     -3.180958    -2.701931    -2.002287
  C      3.195402     2.996891    -1.909763
  C      3.002650     5.853965     0.694163
  H      3.621181     6.010515     1.598506
  H      1.957138     5.679728     1.023949
  H      3.015077     6.808339     0.123221
  C     -3.731008    -1.425198    -2.282002
  C      5.297605     3.065324    -0.635325
  C     -3.349840    -5.072847    -1.080742
  H     -2.265446    -5.031330    -0.860342
  H     -3.500539    -5.702540    -1.985635
  H     -3.845098    -5.582850    -0.232841
  C      5.605245    -2.353144     0.037640
  C      0.823443     5.639694    -1.936535
  H      1.026274     5.522630    -3.021750
  H      1.338778     6.553862    -1.583877
  C     -5.662053    -2.008634    -0.875209
  C      3.114723    -3.207578     3.630241
  H      4.192383    -3.080276     3.373107
  C      6.343340    -3.444680     0.564342
  H      5.896033    -4.448749     0.514819
  C     -1.041484     4.404994     1.943732
  H     -0.306712     3.581550     2.081214
  H     -1.383325     4.702586     2.953382
  H     -0.491892     5.265871     1.508070
  C      7.886211     0.465807     0.525930
  C     -4.354279     3.041159    -0.511675
  H     -5.189590     2.664614    -1.120870
  C     -0.690726     5.615834    -1.597249
  H     -0.989854     6.404428    -0.874705
  H     -1.338302     5.701147    -2.490755
  C      6.277608    -1.112380     0.101919
  C     -3.910604    -3.687737    -1.286159
  C      2.801159    -2.569594     4.985730
  H      1.732333    -2.725915     5.237442
  H      3.000429    -1.479738     4.984927
  H      3.420853    -3.032814     5.780011
  C      8.986403     1.272565     0.873377
  H      9.895571     0.828268     1.305894
  C      7.638933    -3.311177     1.104675
  H      8.155662    -4.206195     1.483626
  C     -1.410297    -3.783511    -3.537381
  H     -1.527535    -3.183597    -4.468230
  H     -2.028500    -4.697487    -3.636394
  C      4.821054     4.195985     0.069636
  H      5.442328     4.634541     0.865835
  C      2.318332     2.374663    -2.964257
  H      1.600441     1.654732    -2.514415
  H      2.924491     1.825663    -3.708420
  H      1.716993     3.132442    -3.507043
  C     -0.774514    -2.554062    -1.616111
  C      1.881192     0.576237     0.784053
  H      1.164576     0.977914     0.053512
  C      2.593744    -1.339066     2.135903
  C      2.020194    -1.121747    -3.332027
  H      1.127473    -0.524328    -3.051858
  H      1.723270    -1.773936    -4.180429
  H      2.810363    -0.439742    -3.696825
  C      7.584509    -0.952724     0.634666
  C     -5.146307    -3.318274    -0.735964
  H     -5.682322    -4.045320    -0.106631
  C     -7.013106    -0.363135     0.488623
  C     -6.891594    -1.615006    -0.145503
  C     -7.990644    -2.486548     0.047331
  H     -7.968284    -3.472820    -0.441624
  C     -9.111578    -2.130572     0.827668
  H     -9.939506    -2.848329     0.932653
  C     -9.183738    -0.887236     1.475382
  H    -10.049420    -0.620740     2.100268
  C     -8.110456     0.009690     1.307014
  C     -3.095674    -0.470133    -3.261826
  H     -3.717338    -0.411536    -4.181190
  H     -2.071139    -0.771214    -3.546041
  H     -3.021836     0.545175    -2.832163
  C     -4.958969    -1.089189    -1.679048
  H     -5.376712    -0.086299    -1.851284
  C      8.280478    -2.064770     1.144856
  H      9.295045    -1.955896     1.556657
  C     -7.778178     1.328629     1.827403
  C     -8.381259     2.234021     2.722256
  H     -9.358497     2.009862     3.175935
  C     -7.698326     3.422904     3.027709
  H     -8.148154     4.145795     3.725314
  C     -6.445945     3.717272     2.447081
  H     -5.947097     4.669649     2.686454
  C     -5.819680     2.841217     1.528487
  C     -6.517962     1.650342     1.259945
  C     -2.552986     0.202198     0.917595
  H     -2.684652     1.012851     0.184030
  H     -3.422497    -0.455409     1.092271
  C     -1.470552     0.195338     1.776501
  H     -1.430349    -0.485402     2.641680
  H     -0.697116     0.978762     1.723197
 
127
system 1 - 14e
  Ru     0.029247    -1.196326    -0.403144
  Cl     0.481582    -2.230814    -2.411810
  Cl     0.868174     0.292924     1.198161
  O     -6.149627     0.177104    -0.314557
  O      6.110857     0.147159    -0.290341
  N     -1.210960    -3.434540     1.191322
  C      2.971415     4.020885    -0.593032
  N      1.179307     3.899746     1.069384
  N     -1.038381     3.981048     0.903331
  N      0.995652    -3.385526     1.232190
  C      3.347757     2.842519     1.564490
  C     -2.573501    -3.187017     0.839570
  C     -3.009785     4.378014    -0.507147
  C      4.286251     3.698617    -0.970608
  H      4.660590     4.018052    -1.955891
  C     -3.083195    -3.765070    -0.347070
  C     -1.669333    -0.601909    -0.605684
  H     -2.627581    -0.989668    -0.208996
  C     -4.412167    -3.465556    -0.702230
  H     -4.828506    -3.880461    -1.633903
  C      0.083348     3.371495     0.534164
  H      0.108790     2.499315    -0.134513
  C     -3.355142    -2.351368     1.673318
  C     -6.886569     1.296194    -0.640094
  C      2.525781     3.576628     0.676894
  C     -6.395708     2.618032    -0.618094
  C     -8.644904     3.289397    -1.413667
  H     -9.328044     4.102944    -1.701479
  C     -4.320479     2.214199     0.764998
  H     -4.827085     1.374425     1.260308
  C     -0.862979    -4.552264     2.091656
  H     -1.345045    -5.489380     1.743780
  H     -1.231514    -4.346838     3.120087
  C     -5.207158    -2.602064     0.079722
  C     -2.373342     3.618602     0.505324
  C      5.125200     2.932086    -0.133804
  C     -2.203337    -4.610773    -1.233264
  H     -1.664973    -5.393272    -0.658807
  H     -1.428758    -3.981458    -1.722686
  H     -2.790945    -5.111149    -2.026442
  C      2.876124     2.459003     2.946316
  H      1.796124     2.213387     2.964806
  H      3.057013     3.285304     3.669139
  H      3.427593     1.575956     3.322060
  C     -7.329534     3.607176    -1.017372
  H     -7.022177     4.664047    -0.990754
  C     -4.668825    -2.056328     1.267404
  H     -5.290940    -1.389058     1.884183
  C      2.345457    -3.121129     0.819848
  C     -3.009530     2.534710     1.156758
  C     -2.308486     5.532357    -1.186789
  H     -2.761361     5.750409    -2.173256
  H     -1.228508     5.332673    -1.344435
  H     -2.386159     6.464309    -0.584062
  C      3.161068    -2.272313     1.612410
  C     -5.002522     2.950257    -0.232072
  C      2.048016    -4.813225    -1.087453
  H      0.958324    -4.690948    -0.947854
  H      2.331472    -5.836760    -0.755969
  H      2.245603    -4.749660    -2.174692
  C     -6.580580    -2.249478    -0.364155
  C     -0.732160     5.068464     1.870304
  H     -1.207173     4.831303     2.844435
  H     -1.153576     6.025653     1.504420
  C      4.983100    -2.596613    -0.005242
  C     -7.560244    -3.211180    -0.701075
  H     -7.304599    -4.277016    -0.593617
  C      2.058073     4.783868    -1.527939
  H      1.311776     4.113543    -2.008016
  H      2.633273     5.261564    -2.343883
  H      1.489694     5.581987    -1.005265
  C     -8.199389     0.945501    -1.054216
  C      4.639819     2.509336     1.121973
  H      5.293276     1.911234     1.775165
  C      0.820008     5.058373     1.928184
  H      1.281563     5.976883     1.510220
  H      1.218045     4.905710     2.950802
  C     -6.975981    -0.910892    -0.524634
  C      2.852406    -3.782148    -0.330966
  C     -9.095167     1.959328    -1.443745
  H    -10.119115     1.714040    -1.763587
  C     -8.849268    -2.842118    -1.146934
  H     -9.579127    -3.631284    -1.383797
  C      0.676644    -4.594947     2.011084
  H      1.166630    -4.551237     3.005775
  H      1.053181    -5.498530     1.484161
  C     -4.322783     4.021317    -0.859131
  H     -4.820525     4.577943    -1.668185
  C     -2.299425     1.734851     2.219065
  H     -1.576388     1.020085     1.768790
  H     -3.020743     1.152193     2.820142
  H     -1.716450     2.375235     2.912812
  C     -0.116670    -2.758330     0.733702
  C     -2.749572    -1.755268     2.920389
  H     -1.817254    -1.202173     2.678812
  H     -2.479255    -2.539231     3.659322
  H     -3.454357    -1.064220     3.421088
  C     -8.254827    -0.508434    -0.983964
  C      4.172721    -3.500121    -0.723996
  H      4.572963    -3.978336    -1.631995
  C      6.849065    -0.986161    -0.575863
  C      6.363095    -2.301643    -0.467309
  C      7.268490    -3.310414    -0.872727
  H      6.946769    -4.361049    -0.798283
  C      8.565599    -3.012958    -1.345382
  H      9.232056    -3.839801    -1.634920
  C      9.014668    -1.687444    -1.456382
  H     10.019929    -1.459051    -1.841477
  C      8.135718    -0.654383    -1.074864
  C      2.697730    -1.752499     2.951980
  H      3.126604    -2.375880     3.767217
  H      1.596479    -1.763490     3.045106
  H      3.038204    -0.711913     3.116395
  C      4.463600    -1.996783     1.161479
  H      5.102639    -1.318795     1.747711
  C     -9.213727    -1.493915    -1.293066
  H    -10.216586    -1.213594    -1.648991
  C      8.172661     0.801244    -1.112830
  C      9.096064     1.772463    -1.547784
  H     10.087832     1.477896    -1.922987
  C      8.711817     3.123038    -1.508213
  H      9.416120     3.899311    -1.844306
  C      7.432595     3.508307    -1.050260
  H      7.157522     4.574771    -1.033901
  C      6.490048     2.561962    -0.586462
  C      6.905619     1.219763    -0.629583
  H     -1.747243     0.307889    -1.259416
 
127
cat-conf4 SCF Done: -3816.67517744 A.U.
  Ru    -0.236066    -1.462259     0.932662
  Cl     1.098309     0.213773    -0.017150
  Cl    -0.290597    -2.875432     2.749238
  O     -6.185210     0.347040     0.003317
  O      6.243782     0.059456    -0.023594
  N     -1.347554    -3.525445    -0.963883
  C      3.312546     2.769659    -1.432746
  N      1.401240     4.122071    -0.694570
  N     -0.801763     4.168946    -0.402803
  N      0.853338    -3.492251    -0.848439
  C      3.520403     4.276914     0.536232
  C     -2.732464    -3.200856    -0.823487
  C     -2.675029     2.623221    -0.807112
  C      4.641592     2.362550    -1.227161
  H      5.084460     1.615109    -1.902122
  C     -3.298490    -2.236687    -1.693652
  C     -1.885924    -0.718174     0.860891
  H     -2.736453    -0.927624     0.182368
  C     -4.639974    -1.869673    -1.491002
  H     -5.097866    -1.103347    -2.135860
  C      0.334784     3.511122    -0.186734
  H      0.400451     2.535987     0.332342
  C     -3.488839    -3.852805     0.178041
  C     -6.875811     1.503886     0.296544
  C      2.770969     3.710340    -0.523129
  C     -6.292502     2.779651     0.448282
  C     -8.592770     3.587219     0.919521
  H     -9.252290     4.437425     1.150805
  C     -4.239680     4.106492     1.019365
  H     -4.833479     4.659522     1.763077
  C     -0.930740    -4.565338    -1.926132
  H     -1.125507    -4.225565    -2.968094
  H     -1.505704    -5.498362    -1.760555
  C     -5.414948    -2.469958    -0.472733
  C     -2.136757     3.728796    -0.101976
  C      5.427863     2.902058    -0.184751
  C     -2.450198    -1.591449    -2.763162
  H     -1.541577    -1.127948    -2.323515
  H     -3.016150    -0.813447    -3.310779
  H     -2.103555    -2.332144    -3.514452
  C      2.922470     5.285992     1.490868
  H      1.850997     5.088106     1.700597
  H      2.997712     6.320491     1.088577
  H      3.458321     5.280793     2.459743
  C     -7.211582     3.815729     0.759287
  H     -6.834674     4.845794     0.849924
  C     -4.835938    -3.472178     0.331387
  H     -5.440351    -3.938125     1.125752
  C      2.208111    -3.163864    -0.511134
  C     -2.896129     4.471081     0.835312
  C     -1.832516     1.825330    -1.772602
  H     -2.471419     1.228277    -2.447263
  H     -1.157648     1.119624    -1.238586
  H     -1.186061     2.472030    -2.402514
  C      2.846881    -3.827067     0.565265
  C     -4.840524     3.048148     0.296774
  C      2.229181    -1.679615    -2.576586
  H      2.850153    -0.886368    -3.034954
  H      1.242845    -1.243308    -2.324693
  H      2.060868    -2.461466    -3.349626
  C     -6.810379    -2.028856    -0.224520
  C     -0.540578     5.362217    -1.255200
  H     -0.986895     6.265444    -0.797091
  H     -1.020870     5.200425    -2.243098
  C      4.922751    -2.628747    -0.003813
  C     -7.905561    -2.917685    -0.132011
  H     -7.721549    -3.991794    -0.291125
  C      2.485046     2.220525    -2.570684
  H      3.123065     1.693856    -3.305757
  H      1.937944     3.022442    -3.109863
  H      1.732303     1.493884    -2.197551
  C     -8.262859     1.243124     0.466631
  C      4.856806     3.863673     0.675666
  H      5.459854     4.265687     1.504938
  C      1.005822     5.406992    -1.326814
  H      1.401682     5.453140    -2.360566
  H      1.443062     6.248150    -0.750620
  C     -7.118127    -0.674430    -0.013030
  C      2.906412    -2.264234    -1.359573
  C     -9.136418     2.300048     0.782133
  H    -10.214034     2.120404     0.913717
  C     -9.216909    -2.464564     0.134870
  H    -10.036383    -3.197797     0.183785
  C      0.568340    -4.712382    -1.625975
  H      0.794293    -5.613507    -1.013250
  H      1.198817    -4.749303    -2.536976
  C     -4.024485     2.295503    -0.583030
  H     -4.458300     1.450278    -1.135139
  C     -2.298727     5.622187     1.612814
  H     -2.785078     5.725725     2.602581
  H     -2.444606     6.590177     1.084081
  H     -1.210273     5.493308     1.781269
  C     -0.283959    -2.871301    -0.401136
  C     -2.855642    -4.881167     1.079907
  H     -2.112610    -4.404111     1.753665
  H     -2.309148    -5.654819     0.501189
  H     -3.614058    -5.391480     1.703929
  C     -8.418960    -0.190857     0.269908
  C      4.252125    -1.990752    -1.073711
  H      4.807957    -1.293266    -1.717986
  C      6.944844    -1.109404     0.205573
  C      6.367332    -2.391692     0.243354
  C      7.267402    -3.441142     0.548711
  H      6.879168    -4.471317     0.573432
  C      8.639426    -3.214115     0.791855
  H      9.292309    -4.072267     1.013116
  C      9.181587    -1.919791     0.754199
  H     10.249559    -1.744890     0.953700
  C      8.315948    -0.847323     0.462710
  C      2.148232    -4.874736     1.398512
  H      2.455639    -5.892556     1.072349
  H      1.047210    -4.802091     1.336502
  H      2.420436    -4.777101     2.467996
  C      4.204619    -3.534458     0.802305
  H      4.713668    -4.026180     1.646522
  C     -9.491551    -1.102559     0.337403
  H    -10.513722    -0.756454     0.552614
  C      8.453381     0.600900     0.394140
  C      9.501859     1.520667     0.592407
  H     10.521906     1.172234     0.814174
  C      9.208501     2.892313     0.514583
  H     10.011599     3.630111     0.663683
  C      7.897583     3.347417     0.254566
  H      7.698201     4.429425     0.202329
  C      6.824340     2.452432     0.034337
  C      7.152370     1.086726     0.102993
  H     -2.061156     0.070868     1.638184
127
cat-conf6 SCF Done: -3816.66923140 A.U.
  Ru     0.001234    -1.102645    -0.309757
  Cl    -1.507718     0.425575    -1.261253
  Cl     0.560285     0.112472     1.593584
  O      6.127610     0.125587    -0.436812
  O     -6.191544    -0.049202    -0.160231
  N      1.359925    -3.539430     0.987009
  C     -3.278921     2.626854     1.042605
  N     -1.328309     3.964182     0.342891
  N      0.870107     3.847774     0.675655
  N     -0.822746    -3.366724     1.280684
  C     -3.389916     4.080493    -0.969580
  C      2.692385    -3.270173     0.543311
  C      3.121954     3.614064     1.605997
  C     -4.610504     2.250455     0.805070
  H     -5.085434     1.528750     1.485042
  C      3.562692    -2.515367     1.367456
  C      1.681104    -1.004649    -0.987023
  H      2.492588    -0.383842    -0.541344
  C      4.834086    -2.210725     0.857620
  H      5.517964    -1.598580     1.464302
  C     -0.251313     3.181777     0.385263
  H     -0.293709     2.096276     0.199792
  C      3.094139    -3.770060    -0.722488
  C      6.881931     1.276642    -0.440154
  C     -2.687471     3.543986     0.138635
  C      6.386770     2.538179    -0.074293
  C      8.690318     3.359296    -0.418814
  H      9.393804     4.205660    -0.397650
  C      3.994853     2.448441    -0.812541
  H      4.346249     1.995206    -1.752223
  C      1.054149    -4.656322     1.908277
  H      1.561489    -4.489782     2.881750
  H      1.425790    -5.615083     1.490632
  C      5.256526    -2.657073    -0.414185
  C      2.218637     3.369248     0.541118
  C     -5.352827     2.772100    -0.276165
  C      3.146291    -2.055365     2.742192
  H      3.756141    -1.192864     3.073578
  H      3.289267    -2.865516     3.490998
  H      2.083397    -1.745564     2.763231
  C     -2.727318     5.007948    -1.963212
  H     -2.806131     6.073997    -1.654125
  H     -3.210671     4.929692    -2.956422
  H     -1.651083     4.772459    -2.093601
  C      7.342891     3.579015    -0.052190
  H      7.010862     4.591501     0.226914
  C      4.387020    -3.457795    -1.182908
  H      4.710277    -3.809154    -2.175817
  C     -2.173086    -3.068465     0.883650
  C      2.632777     2.770694    -0.679818
  C      2.660291     4.164722     2.936732
  H      1.606719     3.895365     3.151719
  H      2.747949     5.273000     2.981738
  H      3.285405     3.766876     3.760243
  C     -2.669771    -3.651177    -0.313094
  C      4.939587     2.760117     0.190152
  C     -2.430411    -1.680432     2.997627
  H     -1.490456    -1.120676     2.810846
  H     -2.191238    -2.476798     3.735397
  H     -3.158535    -0.996139     3.473749
  C      6.595283    -2.240992    -0.903515
  C      0.571831     5.308527     0.697099
  H      0.952218     5.753528    -0.248157
  H      1.073020     5.807081     1.546039
  C     -4.865160    -2.671740     0.186629
  C      7.584864    -3.119377    -1.397565
  H      7.345940    -4.191607    -1.477478
  C     -2.512979     2.030620     2.196609
  H     -1.881990     1.181923     1.856809
  H     -3.202973     1.643366     2.970572
  H     -1.834180     2.761583     2.683269
  C      8.222875     1.024755    -0.831966
  C     -4.727904     3.689846    -1.147069
  H     -5.283336     4.065970    -2.020602
  C     -0.964218     5.331822     0.795615
  H     -1.330262     5.464290     1.836980
  H     -1.436219     6.101456     0.158355
  C      6.976182    -0.890411    -0.827201
  C     -2.986690    -2.266824     1.723019
  C      9.142552     2.092933    -0.826632
  H     10.190383     1.936601    -1.124373
  C      8.878981    -2.662162    -1.738435
  H      9.620791    -3.387526    -2.106254
  C     -0.487279    -4.597595     2.027921
  H     -0.991827    -5.472939     1.563623
  H     -0.837404    -4.523347     3.077766
  C      4.484054     3.323921     1.397286
  H      5.207792     3.526389     2.202787
  C      1.677848     2.519803    -1.823778
  H      2.232090     2.324966    -2.761633
  H      1.008094     3.386741    -2.007662
  H      1.020881     1.642683    -1.642016
  C      0.261299    -2.804322     0.683439
  C      2.125277    -4.558269    -1.570225
  H      2.614214    -4.965332    -2.475777
  H      1.275955    -3.919774    -1.896728
  H      1.678751    -5.405869    -1.009470
  C      8.274400    -0.404178    -1.123234
  C     -4.324883    -2.060393     1.338521
  H     -4.976547    -1.437801     1.970708
  C     -6.879975    -1.233154    -0.307510
  C     -6.297424    -2.503598    -0.171929
  C     -7.158375    -3.592828    -0.439856
  H     -6.756029    -4.613847    -0.346007
  C     -8.511827    -3.404960    -0.799594
  H     -9.143162    -4.287725    -0.983564
  C     -9.062794    -2.119328    -0.929528
  H    -10.114218    -1.981505    -1.223771
  C     -8.228099    -1.009435    -0.689979
  C     -1.759995    -4.411400    -1.249757
  H     -2.338040    -5.005892    -1.982794
  H     -1.066031    -5.094225    -0.719597
  H     -1.122723    -3.704557    -1.827291
  C     -4.023315    -3.454408    -0.631557
  H     -4.433684    -3.898902    -1.552038
  C      9.246267    -1.314008    -1.588828
  H     10.265689    -0.976853    -1.829906
  C     -8.362721     0.438658    -0.791009
  C     -9.386624     1.332473    -1.163358
  H    -10.392701     0.964212    -1.414853
  C     -9.085045     2.703640    -1.218512
  H     -9.869588     3.421229    -1.503468
  C     -7.790550     3.184690    -0.922671
  H     -7.587788     4.265789    -0.979335
  C     -6.741328     2.319993    -0.532471
  C     -7.081960     0.956692    -0.466960
  H      1.926379    -1.509507    -1.953934
127
cat-conf8 SCF Done: -3816.66923150 A.U.
  Ru     0.001340    -1.102638    -0.309157
  Cl     0.560424     0.112876     1.593916
  Cl    -1.507887     0.425264    -1.260740
  O      6.127543     0.125852    -0.436781
  O     -6.191402    -0.049265    -0.160515
  N      1.360299    -3.539349     0.987597
  C     -3.279265     2.626902     1.042818
  N     -1.328605     3.964175     0.343147
  N      0.869676     3.847245     0.676704
  N     -0.822446    -3.366832     1.281064
  C     -3.390247     4.080738    -0.969232
  C      2.692710    -3.270111     0.543709
  C      3.121710     3.613071     1.606377
  C     -4.610826     2.250505     0.805222
  H     -5.085782     1.528754     1.485131
  C      3.563001    -2.515312     1.367877
  C      1.681194    -1.004422    -0.986440
  H      1.926631    -1.509355    -1.953267
  C      4.834382    -2.210602     0.858042
  H      5.518282    -1.598481     1.464726
  C     -0.251736     3.181604     0.385461
  H     -0.294250     2.096209     0.199357
  C      3.094432    -3.769991    -0.722091
  C      6.881629     1.277057    -0.440746
  C     -2.687816     3.544076     0.138895
  C      6.386336     2.538640    -0.075262
  C      8.689558     3.360148    -0.420983
  H      9.392852     4.206686    -0.400430
  C      3.994278     2.449158    -0.813072
  H      4.345553     1.996532    -1.753093
  C      1.054376    -4.657020     1.907813
  H      1.562267    -4.491815     2.881230
  H      1.425445    -5.615533     1.489028
  C      5.256780    -2.656901    -0.413794
  C      2.218191     3.368818     0.541546
  C     -5.353106     2.772167    -0.276046
  C      3.146448    -2.055507     2.742632
  H      3.288958    -2.865901     3.491280
  H      2.083655    -1.745356     2.763516
  H      3.756569    -1.193347     3.074397
  C     -2.727637     5.008485    -1.962584
  H     -3.211151     4.930770    -2.955758
  H     -1.651462     4.772854    -2.093200
  H     -2.806200     6.074404    -1.652986
  C      7.342200     3.579713    -0.053982
  H      7.010028     4.592236     0.224819
  C      4.387290    -3.457639    -1.182519
  H      4.710563    -3.808928    -2.175450
  C     -2.172750    -3.068657     0.883717
  C      2.632171     2.771075    -0.679859
  C      2.660252     4.162739     2.937601
  H      2.748707     5.270904     2.983720
  H      3.284999     3.763597     3.760772
  H      1.606492     3.893849     3.152217
  C     -2.669260    -3.651584    -0.312988
  C      4.939168     2.760341     0.189620
  C     -2.430413    -1.680245     2.997427
  H     -1.491092    -1.119437     2.810607
  H     -2.190151    -2.476660     3.734775
  H     -3.159121    -0.996899     3.474016
  C      6.595447    -2.240730    -0.903291
  C      0.571582     5.308049     0.699023
  H      0.952559     5.753678    -0.245692
  H      1.072384     5.805890     1.548614
  C     -4.864662    -2.671793     0.186056
  C      7.585016    -3.119026    -1.397517
  H      7.346210    -4.191298    -1.477250
  C     -2.513271     2.030844     2.196878
  H     -3.203232     1.642384     2.970260
  H     -1.835621     2.762395     2.684290
  H     -1.881103     1.183028     1.857065
  C      8.222486     1.025325    -0.832945
  C     -4.728215     3.690049    -1.146824
  H     -5.283638     4.066267    -2.020321
  C     -0.964542     5.331531     0.796721
  H     -1.331146     5.463606     1.837933
  H     -1.436061     6.101520     0.159518
  C      6.976167    -0.890088    -0.827209
  C     -2.986457    -2.266750     1.722756
  C      9.141928     2.093707    -0.828396
  H     10.189687     1.937462    -1.126441
  C      8.878960    -2.661662    -1.738831
  H      9.620772    -3.386964    -2.106767
  C     -0.486953    -4.597791     2.028159
  H     -0.991989    -5.473025     1.564209
  H     -0.836568    -4.523369     3.078174
  C      4.483821     3.323299     1.397198
  H      5.207703     3.525406     2.202660
  C      1.677083     2.520637    -1.823788
  H      1.007390     3.387713    -2.007300
  H      1.020083     1.643482    -1.642293
  H      2.231212     2.326115    -2.761776
  C      0.261667    -2.804254     0.684007
  C      2.125630    -4.558203    -1.569900
  H      2.614684    -4.965380    -2.475340
  H      1.276425    -3.919663    -1.896631
  H      1.678945    -5.405734    -1.009185
  C      8.274200    -0.403687    -1.123781
  C     -4.324534    -2.060220     1.337910
  H     -4.976252    -1.437422     1.969833
  C     -6.879599    -1.233323    -0.308138
  C     -6.296848    -2.503710    -0.172781
  C     -7.157589    -3.593000    -0.441172
  H     -6.755115    -4.613984    -0.347467
  C     -8.510997    -3.405275    -0.801136
  H     -9.142140    -4.288105    -0.985455
  C     -9.062155    -2.119703    -0.930827
  H    -10.113547    -1.981965    -1.225227
  C     -8.227688    -1.009743    -0.690802
  C     -1.759389    -4.411983    -1.249421
  H     -2.337365    -5.006444    -1.982542
  H     -1.065645    -5.094904    -0.719106
  H     -1.121924    -3.705246    -1.826861
  C     -4.022726    -3.454759    -0.631754
  H     -4.432942    -3.899429    -1.552219
  C      9.246066    -1.313418    -1.589559
  H     10.265343    -0.976113    -1.831040
  C     -8.362545     0.438348    -0.791563
  C     -9.386552     1.332031    -1.163930
  H    -10.392521     0.963616    -1.415630
  C     -9.085204     2.703262    -1.218822
  H     -9.869820     3.420770    -1.503778
  C     -7.790828     3.184477    -0.922723
  H     -7.588230     4.265618    -0.979210
  C     -6.741514     2.319897    -0.532511
  C     -7.081926     0.956531    -0.467225
  H      2.492531    -0.383334    -0.540880
127
cat-confopt SCF Done: -3816.67397585 A.U.
  Ru    -0.356575    -0.931339    -0.216732
  Cl     0.872764     0.477590    -1.654511
  Cl    -0.057649     0.138123     1.819306
  O     -6.052617     0.378316    -0.415274
  O      6.145029    -0.233521    -0.382130
  N     -1.572671    -3.340915     1.241273
  C      3.599141     3.896318    -0.129793
  N      1.652214     3.518064     1.305336
  N     -0.562121     3.473150     1.115479
  N      0.633898    -3.321865     1.118315
  C      3.735396     2.278081     1.750708
  C     -2.943948    -3.055126     0.948493
  C     -2.068992     3.515572    -0.826889
  C      4.917410     3.558693    -0.486341
  H      5.375909     4.030145    -1.369948
  C     -3.509957    -3.641273    -0.211604
  C     -2.133703    -0.607255    -0.350143
  H     -2.728740    -1.086864    -1.167063
  C     -4.838018    -3.316703    -0.537420
  H     -5.290123    -3.727671    -1.454101
  C      0.599662     2.959459     0.714306
  H      0.691883     2.165480    -0.051844
  C     -3.683216    -2.190525     1.794149
  C     -6.540632     1.543479    -0.966191
  C      3.026040     3.230418     0.980171
  C     -5.796150     2.728616    -1.087671
  C     -7.768716     3.656879    -2.251659
  H     -8.237827     4.515631    -2.755703
  C     -4.145685     2.486178     0.795199
  H     -4.954636     2.072586     1.416496
  C     -1.172233    -4.507790     2.058511
  H     -1.733499    -5.413426     1.751228
  H     -1.400282    -4.312880     3.128893
  C     -5.578039    -2.404027     0.243088
  C     -1.849048     3.198180     0.539474
  C      5.633334     2.565643     0.213005
  C     -2.668993    -4.498426    -1.125978
  H     -2.138320    -5.306475    -0.581006
  H     -1.885287    -3.883033    -1.619090
  H     -3.281029    -4.967080    -1.919990
  C      3.103947     1.608230     2.945467
  H      2.166697     1.086319     2.661514
  H      2.853067     2.338971     3.744170
  H      3.789410     0.861706     3.388840
  C     -6.450366     3.786417    -1.761097
  H     -5.916770     4.742610    -1.879883
  C     -4.995595    -1.863026     1.407885
  H     -5.576795    -1.154920     2.018540
  C      1.934098    -3.052649     0.564083
  C     -2.873507     2.671747     1.366046
  C     -0.953795     4.001147    -1.722860
  H     -1.356327     4.468423    -2.641824
  H     -0.306633     3.152820    -2.038004
  H     -0.304808     4.747306    -1.219619
  C      2.933794    -2.487846     1.397329
  C     -4.420326     2.847083    -0.541412
  C      1.129518    -3.996998    -1.673648
  H      0.511727    -3.169317    -2.091396
  H      0.434522    -4.675593    -1.140535
  H      1.560334    -4.545897    -2.532983
  C     -6.896767    -1.922420    -0.245010
  C     -0.318178     4.602745     2.052158
  H     -0.923315     4.485668     2.970854
  H     -0.619715     5.549214     1.554559
  C      4.539618    -2.728760    -0.451675
  C     -8.004723    -2.746035    -0.539995
  H     -7.937578    -3.821295    -0.311547
  C      2.796359     4.871619    -0.959660
  H      2.094142     4.330536    -1.630208
  H      3.454483     5.488068    -1.601537
  H      2.187587     5.559656    -0.336874
  C     -7.860796     1.376302    -1.460497
  C      5.036739     1.952148     1.335523
  H      5.597156     1.182402     1.887030
  C      1.206923     4.509910     2.315940
  H      1.741255     5.468944     2.167576
  H      1.444735     4.132968     3.332363
  C     -7.049625    -0.564292    -0.567440
  C      2.210220    -3.447137    -0.772788
  C     -8.489403     2.459694    -2.106375
  H     -9.513363     2.365150    -2.498240
  C     -9.185859    -2.221229    -1.113706
  H    -10.029792    -2.899480    -1.312281
  C      0.343553    -4.608241     1.787816
  H      0.943132    -4.713799     2.713658
  H      0.608300    -5.452062     1.111740
  C     -3.367683     3.341971    -1.338908
  H     -3.565682     3.590849    -2.393331
  C     -2.640828     2.338042     2.820502
  H     -1.593229     2.036798     3.010502
  H     -3.288935     1.497044     3.134549
  H     -2.890890     3.200578     3.477123
  C     -0.499063    -2.659086     0.759654
  C     -3.055056    -1.602234     3.031624
  H     -2.171272    -0.981842     2.772890
  H     -2.699190    -2.393606     3.724531
  H     -3.778282    -0.974756     3.587610
  C     -8.200143    -0.015667    -1.188307
  C      3.521156    -3.284330    -1.254002
  H      3.756058    -3.583735    -2.287607
  C      6.650240    -1.408311    -0.895253
  C      5.925038    -2.609468    -0.975197
  C      6.602177    -3.678390    -1.607494
  H      6.086502    -4.647947    -1.692243
  C      7.917692    -3.542871    -2.104296
  H      8.402922    -4.411525    -2.575123
  C      8.613664    -2.326349    -2.010366
  H      9.633542    -2.225304    -2.411211
  C      7.964188    -1.232722    -1.403715
  C      2.626070    -2.122980     2.828231
  H      2.432027    -3.028077     3.443875
  H      1.722447    -1.483070     2.890040
  H      3.474453    -1.586833     3.294524
  C      4.220983    -2.310853     0.859172
  H      5.009341    -1.869356     1.487693
  C     -9.296566    -0.862028    -1.451973
  H    -10.209265    -0.471205    -1.926619
  C      8.275034     0.175818    -1.188822
  C      9.350978     1.034100    -1.494098
  H     10.267189     0.644581    -1.963083
  C      9.216402     2.402404    -1.203456
  H     10.044675     3.089616    -1.434477
  C      8.032567     2.922808    -0.632803
  H      7.950648     4.003004    -0.433828
  C      6.943660     2.088676    -0.295996
  C      7.118260     0.722373    -0.577047
  H     -2.678263     0.140116     0.269823
127
cat-conf5 SCF Done: -3816.67517728 A.U.
  Ru    -0.235964    -1.461882     0.932822
  Cl     1.098510     0.213901    -0.017227
  Cl    -0.290377    -2.874836     2.749587
  O     -6.185324     0.346830     0.003140
  O      6.243844     0.059538    -0.023953
  N     -1.347369    -3.525247    -0.963548
  C      3.312302     2.769632    -1.432796
  N      1.400977     4.121899    -0.694440
  N     -0.801972     4.168819    -0.402303
  N      0.853481    -3.492591    -0.847447
  C      3.520188     4.276762     0.536276
  C     -2.732296    -3.200693    -0.823303
  C     -2.675162     2.623074    -0.806819
  C      4.641384     2.362598    -1.227326
  H      5.084265     1.615236    -1.902365
  C     -3.298264    -2.236662    -1.693658
  C     -1.885880    -0.717926     0.860946
  H     -2.736408    -0.927560     0.182477
  C     -4.639810    -1.869751    -1.491250
  H     -5.097688    -1.103530    -2.136241
  C      0.334598     3.510965    -0.186432
  H      0.400338     2.535808     0.332590
  C     -3.488725    -3.852551     0.178229
  C     -6.876003     1.503633     0.296351
  C      2.770734     3.710221    -0.523078
  C     -6.292727     2.779383     0.448278
  C     -8.593079     3.586900     0.919160
  H     -9.252647     4.437080     1.150400
  C     -4.239951     4.106169     1.019693
  H     -4.833817     4.659135     1.763399
  C     -0.930553    -4.565553    -1.925373
  H     -1.125026    -4.226074    -2.967485
  H     -1.505803    -5.498370    -1.759630
  C     -5.414881    -2.470021    -0.473040
  C     -2.136957     3.728586    -0.101538
  C      5.427692     2.902093    -0.184932
  C     -2.449836    -1.591507    -2.763103
  H     -1.541363    -1.127824    -2.323339
  H     -3.015756    -0.813662    -3.310973
  H     -2.102915    -2.332305    -3.514162
  C      2.922274     5.285787     1.490977
  H      1.850810     5.087897     1.700741
  H      2.997494     6.320297     1.088712
  H      3.458159     5.280563     2.459832
  C     -7.211863     3.815434     0.759209
  H     -6.834976     4.845492     0.850010
  C     -4.835903    -3.472063     0.331310
  H     -5.440405    -3.937970     1.125628
  C      2.208276    -3.164039    -0.510500
  C     -2.896389     4.470785     0.835762
  C     -1.832564     1.825297    -1.772323
  H     -2.471394     1.228171    -2.446986
  H     -1.157598     1.119669    -1.238328
  H     -1.186188     2.472083    -2.402230
  C      2.847293    -3.826984     0.565907
  C     -4.840732     3.047894     0.296953
  C      2.228873    -1.680224    -2.576268
  H      2.849786    -0.887171    -3.035062
  H      1.242626    -1.243768    -2.324302
  H      2.060333    -2.462302    -3.349036
  C     -6.810409    -2.029028    -0.225118
  C     -0.540902     5.362079    -1.254752
  H     -0.987132     6.265312    -0.796569
  H     -1.021360     5.200291    -2.242570
  C      4.923003    -2.628736    -0.003856
  C     -7.905579    -2.917902    -0.132964
  H     -7.721494    -3.991988    -0.292152
  C      2.484729     2.220515    -2.570687
  H      3.122645     1.693522    -3.305612
  H      1.937893     3.022487    -3.110056
  H      1.731750     1.494168    -2.197461
  C     -8.263081     1.242842     0.466129
  C      4.856630     3.863595     0.675600
  H      5.459698     4.265587     1.504867
  C      1.005484     5.406828    -1.326613
  H      1.401192     5.452986    -2.360423
  H      1.442829     6.247968    -0.750472
  C     -7.118235    -0.674643    -0.013526
  C      2.906378    -2.264527    -1.359257
  C     -9.136703     2.299742     0.781541
  H    -10.214347     2.120095     0.912878
  C     -9.216994    -2.464836     0.133692
  H    -10.036467    -3.198086     0.182344
  C      0.568415    -4.712860    -1.624778
  H      0.794061    -5.613887    -1.011801
  H      1.199124    -4.750100    -2.535604
  C     -4.024630     2.295327    -0.582860
  H     -4.458402     1.450142    -1.135065
  C     -2.299051     5.621867     1.613342
  H     -2.785483     5.725395     2.603068
  H     -2.444886     6.589861     1.084605
  H     -1.210611     5.492990     1.781872
  C     -0.283800    -2.871244    -0.400670
  C     -2.855550    -4.880631     1.080434
  H     -2.112665    -4.403321     1.754178
  H     -2.308888    -5.654394     0.502028
  H     -3.614006    -5.390834     1.704498
  C     -8.419131    -0.191118     0.269191
  C      4.252128    -1.990936    -1.073722
  H      4.807816    -1.293539    -1.718218
  C      6.945032    -1.109264     0.205092
  C      6.367626    -2.391588     0.242975
  C      7.267823    -3.440986     0.548148
  H      6.879647    -4.471181     0.572935
  C      8.639872    -3.213867     0.791049
  H      9.292859    -4.071973     1.012173
  C      9.181929    -1.919498     0.753332
  H     10.249918    -1.744518     0.952662
  C      8.316160    -0.847093     0.462014
  C      2.148792    -4.874406     1.399580
  H      2.456257    -5.892322     1.073771
  H      1.047765    -4.801834     1.337620
  H      2.421076    -4.776378     2.469010
  C      4.205083    -3.534312     0.802586
  H      4.714327    -4.025848     1.646794
  C     -9.491709    -1.102863     0.336343
  H    -10.513936    -0.756817     0.551382
  C      8.453468     0.601142     0.393463
  C      9.501896     1.520986     0.591649
  H     10.522002     1.172621     0.813255
  C      9.208412     2.892609     0.513958
  H     10.011461     3.630467     0.663009
  C      7.897420     3.347621     0.254142
  H      7.697946     4.429615     0.201999
  C      6.824225     2.452562     0.033990
  C      7.152382     1.086883     0.102529
  H     -2.061159     0.071256     1.638088
127
cat-conf7 SCF Done: -3816.66923157 A.U.
  Ru    -0.001258    -1.102733    -0.309249
  Cl     1.507889     0.425187    -1.260907
  Cl    -0.560300     0.112831     1.593809
  O     -6.127558     0.125818    -0.436751
  O      6.191408    -0.049203    -0.160443
  N     -1.360289    -3.539263     0.987780
  C      3.390162     4.080731    -0.969305
  N      1.328520     3.964190     0.343094
  N     -0.869761     3.847245     0.676682
  N      0.822495    -3.366851     1.281098
  C      3.279200     2.626976     1.042806
  C     -2.692680    -3.270075     0.543817
  C     -2.632284     2.770947    -0.679744
  C      4.728127     3.690047    -1.146883
  H      5.283541     4.066232    -2.020400
  C     -3.094312    -3.769991    -0.721999
  C     -1.681130    -1.004526    -0.986480
  H     -2.492475    -0.383486    -0.540866
  C     -4.387142    -3.457665    -1.182550
  H     -4.710310    -3.809007    -2.175497
  C      0.251667     3.181599     0.385485
  H      0.294174     2.096175     0.199553
  C     -3.563078    -2.515297     1.367904
  C     -6.881683     1.276993    -0.440651
  C      2.687736     3.544113     0.138861
  C     -6.386429     2.538564    -0.075080
  C     -8.689666     3.360029    -0.420795
  H     -9.392986     4.206545    -0.400201
  C     -4.483893     3.323333     1.397308
  H     -5.207761     3.525502     2.202767
  C     -1.054387    -4.656691     1.908319
  H     -1.425598    -5.615290     1.489868
  H     -1.562116    -4.491117     2.881754
  C     -5.256694    -2.656898    -0.413938
  C     -2.218282     3.368795     0.541601
  C      5.353036     2.772204    -0.276066
  C     -2.125470    -4.558285    -1.569689
  H     -1.276102    -3.919855    -1.896214
  H     -2.614417    -4.965323    -2.475251
  H     -1.679025    -5.405921    -1.008937
  C      2.513266     2.030971     2.196938
  H      1.835329     2.762425     2.684091
  H      3.203282     1.642955     2.970499
  H      1.881404     1.182861     1.857281
  C     -7.342323     3.579610    -0.053747
  H     -7.010187     4.592126     0.225121
  C     -4.834396    -2.210587     0.857938
  H     -5.518346    -1.598456     1.464556
  C      2.172798    -3.068665     0.883786
  C     -3.121780     3.613138     1.606435
  C     -1.677211     2.520409    -1.823658
  H     -1.020276     1.643214    -1.642127
  H     -1.007447     3.387422    -2.007203
  H     -2.231344     2.325880    -2.761643
  C      2.986484    -2.266679     1.722779
  C     -4.939260     2.760281     0.189782
  C      1.759530    -4.412121    -1.249319
  H      2.337569    -5.007047    -1.982015
  H      1.122503    -3.705397    -1.827259
  H      1.065395    -5.094609    -0.718970
  C     -6.595327    -2.240732    -0.903510
  C     -0.571693     5.308059     0.698755
  H     -1.072591     5.806056     1.548196
  H     -0.952573     5.753493    -0.246094
  C      4.864715    -2.671769     0.186118
  C     -7.584827    -3.119015    -1.397905
  H     -7.345976    -4.191270    -1.477740
  C      2.727515     5.008381    -1.962722
  H      1.651426     4.772467    -2.093563
  H      3.211249     4.930876    -2.955803
  H      2.805716     6.074301    -1.653036
  C     -8.222519     1.025245    -0.832913
  C      4.610763     2.250569     0.805209
  H      5.085727     1.528847     1.485145
  C      0.964406     5.331565     0.796595
  H      1.435989     6.101549     0.159441
  H      1.330900     5.463641     1.837849
  C     -6.976123    -0.890118    -0.827307
  C      2.669338    -3.651649    -0.312881
  C     -9.141990     2.093603    -0.828316
  H    -10.189736     1.937355    -1.126405
  C     -8.878771    -2.661674    -1.739250
  H     -9.620523    -3.386971    -2.107320
  C      0.486960    -4.597595     2.028496
  H      0.836668    -4.522969     3.078465
  H      0.991866    -5.472986     1.564694
  C     -3.994392     2.449026    -0.812908
  H     -4.345687     1.996342    -1.752893
  C     -2.660302     4.162962     2.937586
  H     -3.285165     3.764095     3.760800
  H     -2.748559     5.271153     2.983492
  H     -1.606595     3.893940     3.152300
  C     -0.261601    -2.804276     0.684038
  C     -3.146660    -2.055511     2.742700
  H     -3.288464    -2.866172     3.491187
  H     -3.757338    -1.193855     3.074757
  H     -2.084078    -1.744610     2.763451
  C     -8.274163    -0.403742    -1.123892
  C      4.022802    -3.454795    -0.631652
  H      4.433031    -3.899493    -1.552099
  C      6.879621    -1.233253    -0.308085
  C      6.296893    -2.503655    -0.172735
  C      7.157645    -3.592924    -0.441174
  H      6.755195    -4.613918    -0.347475
  C      8.511041    -3.405172    -0.801168
  H      9.142192    -4.287990    -0.985520
  C      9.062174    -2.119588    -0.930854
  H     10.113554    -1.981825    -1.225289
  C      8.227693    -1.009647    -0.690792
  C      2.430459    -1.680144     2.997448
  H      1.490631    -1.120135     2.810808
  H      3.158816    -0.996040     3.473487
  H      2.191196    -2.476489     3.735206
  C      4.324562    -2.060156     1.337941
  H      4.976255    -1.437305     1.969836
  C     -9.245957    -1.313466    -1.589836
  H    -10.265240    -0.976186    -1.831329
  C      8.362521     0.438446    -0.791565
  C      9.386499     1.332140    -1.163985
  H     10.392466     0.963737    -1.415709
  C      9.085119     2.703365    -1.218897
  H      9.869711     3.420886    -1.503888
  C      7.790739     3.184555    -0.922779
  H      7.588118     4.265691    -0.979284
  C      6.741451     2.319958    -0.532523
  C      7.081900     0.956606    -0.467197
  H     -1.926574    -1.509402    -1.953336
127
cat-conf9 SCF Done: -3816.67582098 A.U.
  Ru     0.071587    -0.968113    -0.328859
  Cl     0.552770    -1.725626    -2.451263
  Cl     0.854780     0.238800     1.526918
  O     -6.283856     0.114267    -0.048672
  O      6.170899     0.045658    -0.258699
  N     -1.144965    -3.290152     1.148801
  C      2.869328     2.619640    -0.580042
  N      1.112631     3.965575     0.523996
  N     -1.083269     3.978242     0.131909
  N      1.043162    -3.408929     0.904175
  C      3.379367     3.950039     1.456156
  C     -2.524656    -3.018822     0.899402
  C     -3.120542     3.983904    -1.215138
  C      4.226907     2.266697    -0.643827
  H      4.560115     1.605396    -1.456628
  C     -3.117013    -3.591664    -0.251566
  C     -1.632364    -0.376303    -0.487059
  H     -1.723732     0.611168    -1.015890
  C     -4.491363    -3.372046    -0.459234
  H     -4.982066    -3.796506    -1.349435
  C      0.006603     3.238811     0.346623
  H      0.017168     2.137621     0.421777
  C     -3.248003    -2.211781     1.808862
  C     -7.064613     1.193800    -0.394788
  C      2.464498     3.479071     0.478545
  C     -6.571598     2.497238    -0.583196
  C     -8.888402     3.110424    -1.193487
  H     -9.597612     3.894715    -1.499075
  C     -4.392963     2.322211     0.684089
  H     -4.888028     1.663442     1.412290
  C     -0.771442    -4.480187     1.943752
  H     -1.400970    -5.346752     1.656685
  H     -0.938931    -4.280450     3.024968
  C     -5.246039    -2.575966     0.426887
  C     -2.430840     3.521230    -0.062794
  C      5.180449     2.766042     0.271071
  C     -2.272570    -4.346689    -1.249255
  H     -2.894407    -4.813310    -2.036744
  H     -1.671936    -5.146903    -0.767690
  H     -1.550464    -3.657655    -1.740569
  C      2.935333     4.791771     2.632313
  H      3.572511     4.591732     3.516056
  H      1.885619     4.582178     2.921250
  H      3.022824     5.880831     2.421597
  C     -7.533206     3.451444    -0.994572
  H     -7.210964     4.494369    -1.141186
  C     -4.611248    -1.989190     1.543974
  H     -5.199048    -1.350311     2.221484
  C      2.387358    -3.143187     0.478317
  C     -3.045964     2.668772     0.893108
  C     -2.440833     4.796075    -2.296021
  H     -1.357363     4.571026    -2.371060
  H     -2.550293     5.890403    -2.128033
  H     -2.895154     4.584034    -3.283679
  C      3.251596    -2.429732     1.348283
  C     -5.135885     2.823718    -0.408347
  C      1.973013    -4.587895    -1.596312
  H      2.169151    -4.432413    -2.674721
  H      0.895416    -4.406592    -1.428843
  H      2.188058    -5.655716    -1.369521
  C     -6.679825    -2.301263     0.145519
  C     -0.742887     5.409643     0.365087
  H     -1.104392     5.688735     1.378781
  H     -1.230005     6.068385    -0.374720
  C      5.032217    -2.650722    -0.335013
  C     -7.670953    -3.298026     0.009445
  H     -7.382028    -4.350009     0.160219
  C      1.921454     2.075249    -1.622156
  H      1.439927     1.134808    -1.263322
  H      2.461876     1.803278    -2.548226
  H      1.113324     2.782650    -1.901614
  C     -8.414645     0.813213    -0.616343
  C      4.733936     3.594670     1.320848
  H      5.457865     3.949230     2.071685
  C      0.790597     5.397216     0.261672
  H      1.159516     5.653117    -0.755796
  H      1.284188     6.061225     0.992979
  C     -7.118364    -0.985522    -0.065308
  C      2.845077    -3.690453    -0.750523
  C     -9.344946     1.793731    -1.013368
  H    -10.399615     1.532182    -1.187245
  C     -9.012607    -2.974807    -0.298928
  H     -9.751589    -3.786461    -0.381396
  C      0.717000    -4.667682     1.598112
  H      1.360329    -4.789016     2.493102
  H      0.899422    -5.532379     0.922227
  C     -4.474927     3.637391    -1.352903
  H     -5.023563     3.977404    -2.245309
  C     -2.301905     2.133709     2.093556
  H     -1.658105     1.266781     1.827073
  H     -3.008766     1.786581     2.870844
  H     -1.639236     2.894674     2.555855
  C     -0.062367    -2.658805     0.612407
  C     -2.544533    -1.576412     2.983802
  H     -2.247785    -2.333785     3.741118
  H     -3.195941    -0.839987     3.492785
  H     -1.613964    -1.063915     2.659757
  C     -8.448272    -0.628406    -0.401274
  C      4.172352    -3.426663    -1.138672
  H      4.538662    -3.818954    -2.100836
  C      6.939216    -1.044229    -0.611932
  C      6.431280    -2.348651    -0.733226
  C      7.362580    -3.311829    -1.182174
  H      7.028308    -4.355347    -1.293570
  C      8.712213    -2.978469    -1.441861
  H      9.400918    -3.769064    -1.777170
  C      9.197535    -1.672767    -1.256831
  H     10.255516    -1.432004    -1.440394
  C      8.290696    -0.678603    -0.834675
  C      2.847311    -2.042864     2.750809
  H      3.179513    -1.014245     2.992572
  H      3.329427    -2.728458     3.481700
  H      1.753456    -2.083105     2.902327
  C      4.557998    -2.169991     0.904483
  H      5.237224    -1.600657     1.556680
  C     -9.417976    -1.646205    -0.508229
  H    -10.461399    -1.407295    -0.763556
  C      8.352948     0.751363    -0.547416
  C      9.359163     1.737758    -0.505860
  H     10.403639     1.488810    -0.747002
  C      8.996106     3.046439    -0.142667
  H      9.767683     3.830290    -0.099286
  C      7.655730     3.388912     0.144934
  H      7.400533     4.434357     0.379944
  C      6.614947     2.432814     0.088411
  C      7.021560     1.124775    -0.228938
  H     -2.588004    -0.839280    -0.171969
127
system 1 - 14e
  Ru     0.029247    -1.196326    -0.403144
  Cl     0.481582    -2.230814    -2.411810
  Cl     0.868174     0.292924     1.198161
  O     -6.149627     0.177104    -0.314557
  O      6.110857     0.147159    -0.290341
  N     -1.210960    -3.434540     1.191322
  C      2.971415     4.020885    -0.593032
  N      1.179307     3.899746     1.069384
  N     -1.038381     3.981048     0.903331
  N      0.995652    -3.385526     1.232190
  C      3.347757     2.842519     1.564490
  C     -2.573501    -3.187017     0.839570
  C     -3.009785     4.378014    -0.507147
  C      4.286251     3.698617    -0.970608
  H      4.660590     4.018052    -1.955891
  C     -3.083195    -3.765070    -0.347070
  C     -1.669333    -0.601909    -0.605684
  H     -2.627581    -0.989668    -0.208996
  C     -4.412167    -3.465556    -0.702230
  H     -4.828506    -3.880461    -1.633903
  C      0.083348     3.371495     0.534164
  H      0.108790     2.499315    -0.134513
  C     -3.355142    -2.351368     1.673318
  C     -6.886569     1.296194    -0.640094
  C      2.525781     3.576628     0.676894
  C     -6.395708     2.618032    -0.618094
  C     -8.644904     3.289397    -1.413667
  H     -9.328044     4.102944    -1.701479
  C     -4.320479     2.214199     0.764998
  H     -4.827085     1.374425     1.260308
  C     -0.862979    -4.552264     2.091656
  H     -1.345045    -5.489380     1.743780
  H     -1.231514    -4.346838     3.120087
  C     -5.207158    -2.602064     0.079722
  C     -2.373342     3.618602     0.505324
  C      5.125200     2.932086    -0.133804
  C     -2.203337    -4.610773    -1.233264
  H     -1.664973    -5.393272    -0.658807
  H     -1.428758    -3.981458    -1.722686
  H     -2.790945    -5.111149    -2.026442
  C      2.876124     2.459003     2.946316
  H      1.796124     2.213387     2.964806
  H      3.057013     3.285304     3.669139
  H      3.427593     1.575956     3.322060
  C     -7.329534     3.607176    -1.017372
  H     -7.022177     4.664047    -0.990754
  C     -4.668825    -2.056328     1.267404
  H     -5.290940    -1.389058     1.884183
  C      2.345457    -3.121129     0.819848
  C     -3.009530     2.534710     1.156758
  C     -2.308486     5.532357    -1.186789
  H     -2.761361     5.750409    -2.173256
  H     -1.228508     5.332673    -1.344435
  H     -2.386159     6.464309    -0.584062
  C      3.161068    -2.272313     1.612410
  C     -5.002522     2.950257    -0.232072
  C      2.048016    -4.813225    -1.087453
  H      0.958324    -4.690948    -0.947854
  H      2.331472    -5.836760    -0.755969
  H      2.245603    -4.749660    -2.174692
  C     -6.580580    -2.249478    -0.364155
  C     -0.732160     5.068464     1.870304
  H     -1.207173     4.831303     2.844435
  H     -1.153576     6.025653     1.504420
  C      4.983100    -2.596613    -0.005242
  C     -7.560244    -3.211180    -0.701075
  H     -7.304599    -4.277016    -0.593617
  C      2.058073     4.783868    -1.527939
  H      1.311776     4.113543    -2.008016
  H      2.633273     5.261564    -2.343883
  H      1.489694     5.581987    -1.005265
  C     -8.199389     0.945501    -1.054216
  C      4.639819     2.509336     1.121973
  H      5.293276     1.911234     1.775165
  C      0.820008     5.058373     1.928184
  H      1.281563     5.976883     1.510220
  H      1.218045     4.905710     2.950802
  C     -6.975981    -0.910892    -0.524634
  C      2.852406    -3.782148    -0.330966
  C     -9.095167     1.959328    -1.443745
  H    -10.119115     1.714040    -1.763587
  C     -8.849268    -2.842118    -1.146934
  H     -9.579127    -3.631284    -1.383797
  C      0.676644    -4.594947     2.011084
  H      1.166630    -4.551237     3.005775
  H      1.053181    -5.498530     1.484161
  C     -4.322783     4.021317    -0.859131
  H     -4.820525     4.577943    -1.668185
  C     -2.299425     1.734851     2.219065
  H     -1.576388     1.020085     1.768790
  H     -3.020743     1.152193     2.820142
  H     -1.716450     2.375235     2.912812
  C     -0.116670    -2.758330     0.733702
  C     -2.749572    -1.755268     2.920389
  H     -1.817254    -1.202173     2.678812
  H     -2.479255    -2.539231     3.659322
  H     -3.454357    -1.064220     3.421088
  C     -8.254827    -0.508434    -0.983964
  C      4.172721    -3.500121    -0.723996
  H      4.572963    -3.978336    -1.631995
  C      6.849065    -0.986161    -0.575863
  C      6.363095    -2.301643    -0.467309
  C      7.268490    -3.310414    -0.872727
  H      6.946769    -4.361049    -0.798283
  C      8.565599    -3.012958    -1.345382
  H      9.232056    -3.839801    -1.634920
  C      9.014668    -1.687444    -1.456382
  H     10.019929    -1.459051    -1.841477
  C      8.135718    -0.654383    -1.074864
  C      2.697730    -1.752499     2.951980
  H      3.126604    -2.375880     3.767217
  H      1.596479    -1.763490     3.045106
  H      3.038204    -0.711913     3.116395
  C      4.463600    -1.996783     1.161479
  H      5.102639    -1.318795     1.747711
  C     -9.213727    -1.493915    -1.293066
  H    -10.216586    -1.213594    -1.648991
  C      8.172661     0.801244    -1.112830
  C      9.096064     1.772463    -1.547784
  H     10.087832     1.477896    -1.922987
  C      8.711817     3.123038    -1.508213
  H      9.416120     3.899311    -1.844306
  C      7.432595     3.508307    -1.050260
  H      7.157522     4.574771    -1.033901
  C      6.490048     2.561962    -0.586462
  C      6.905619     1.219763    -0.629583
  H     -1.747243     0.307889    -1.259416

142
system 1 - 14e-ester (2.4 kcal/mol)
  Ru    -0.486767    -1.078950    -0.110335
  Cl    -1.134209    -1.768989     1.987212
  Cl    -1.078065     0.209224    -1.944554
  O      5.840314    -0.164492    -0.025954
  O     -6.235018     0.307264     0.433276
  N      0.676040    -3.529121    -1.465487
  C     -2.644851     3.749087     0.492028
  N     -1.186128     3.648376    -1.479158
  N      1.028059     3.671381    -1.648342
  N     -1.528345    -3.375443    -1.535792
  C     -3.502251     2.845167    -1.659387
  C      2.029563    -3.388182    -1.020307
  C      3.124516     4.225741    -0.508679
  C     -3.914236     3.532390     1.057999
  H     -4.084017     3.787061     2.115941
  C      2.378966    -3.825670     0.280512
  C      1.290023    -0.689078     0.095861
  C      3.687781    -3.567738     0.729369
  H      3.973561    -3.866048     1.750543
  C     -0.036148     3.122847    -1.064362
  H      0.055610     2.338921    -0.285591
  C      2.963384    -2.755264    -1.878989
  C      6.680392     0.912066     0.175937
  C     -2.465780     3.403932    -0.872699
  C      6.357649     2.253995    -0.115764
  C      8.608859     2.810534     0.759738
  H      9.365190     3.583644     0.963834
  C      4.264246     1.820340    -1.465170
  H      4.699769     0.880352    -1.830476
  C      0.260279    -4.759195    -2.172604
  H      0.449043    -5.646885    -1.527946
  H      0.845425    -4.887862    -3.104928
  C      4.623513    -2.883754    -0.071581
  C      2.395478     3.344893    -1.346026
  C     -4.966843     2.962391     0.312601
  C      1.364968    -4.452303     1.203331
  H      0.651631    -5.107993     0.667154
  H      0.759146    -3.664240     1.700469
  H      1.857898    -5.050962     1.993543
  C     -3.316055     2.528409    -3.124079
  H     -2.269208     2.259241    -3.363788
  H     -3.609238     3.392941    -3.760217
  H     -3.957799     1.677568    -3.425174
  C      7.375689     3.191110     0.191397
  H      7.201590     4.252795    -0.042142
  C      4.252096    -2.494464    -1.379416
  H      4.985451    -1.974744    -2.015290
  C     -2.862587    -3.078998    -1.091898
  C      2.955679     2.152516    -1.858961
  C      2.493402     5.479838     0.049879
  H      2.416274     6.282246    -0.716321
  H      3.090958     5.889033     0.886815
  H      1.468134     5.285530     0.427793
  C     -3.702540    -2.221814    -1.844652
  C      5.020726     2.656268    -0.615316
  C     -2.454673    -4.732579     0.808046
  H     -1.568086    -4.235980     1.248780
  H     -2.087151    -5.529754     0.127587
  H     -3.010809    -5.220852     1.630785
  C      5.973424    -2.578146     0.467485
  C      0.598848     4.646141    -2.682588
  H      0.828932     4.232648    -3.687578
  H      1.148517     5.600084    -2.567678
  C     -5.425503    -2.478876    -0.107987
  C      6.798635    -3.557451     1.067595
  H      6.432931    -4.595563     1.105649
  C     -1.513348     4.301389     1.331441
  H     -0.805564     3.500908     1.638958
  H     -1.901004     4.770622     2.255937
  H     -0.925751     5.070787     0.786886
  C      7.901024     0.504372     0.777278
  C     -4.739484     2.613831    -1.034854
  H     -5.556284     2.157727    -1.615012
  C     -0.921654     4.774214    -2.413776
  H     -1.197128     5.725652    -1.910516
  H     -1.535341     4.674909    -3.328972
  C      6.506780    -1.278043     0.448845
  C     -3.322445    -3.731983     0.084944
  C      8.884251     1.468692     1.070031
  H      9.841081     1.176893     1.528538
  C      8.074736    -3.247832     1.588243
  H      8.680608    -4.052297     2.032417
  C     -1.237091    -4.512226    -2.428749
  H     -1.448487    -4.227405    -3.483519
  H     -1.875337    -5.382747    -2.177017
  C      4.439182     3.868269    -0.173659
  H      4.997806     4.515812     0.519375
  C      2.175248     1.231203    -2.760228
  H      1.589403     0.496462    -2.167380
  H      2.854249     0.659515    -3.420052
  H      1.444167     1.768525    -3.395044
  C     -0.392672    -2.772217    -1.063942
  C      2.537765    -2.310906    -3.257246
  H      1.611586    -1.701303    -3.206272
  H      2.317800    -3.178549    -3.915580
  H      3.328678    -1.715351    -3.752070
  C      7.780458    -0.934473     0.968320
  C     -4.606713    -3.418651     0.555618
  H     -4.969604    -3.887022     1.484035
  C     -7.064651    -0.757221     0.721958
  C     -6.737547    -2.101979     0.477478
  C     -7.698768    -3.044222     0.909586
  H     -7.496656    -4.113501     0.739706
  C     -8.902578    -2.652015     1.536763
  H     -9.623649    -3.426051     1.841175
  C     -9.187779    -1.300393     1.790413
  H    -10.115229    -1.003926     2.303270
  C     -8.244431    -0.333696     1.387983
  C     -3.327012    -1.735292    -3.222807
  H     -3.899826    -2.303808    -3.987574
  H     -2.248355    -1.852964    -3.431736
  H     -3.573517    -0.663182    -3.351335
  C     -4.965857    -1.902803    -1.308517
  H     -5.619295    -1.205350    -1.855235
  C      8.583265    -1.939887     1.543020
  H      9.577622    -1.703633     1.950992
  C     -8.103531     1.109124     1.539377
  C     -8.846612     2.136925     2.154010
  H     -9.819173     1.925144     2.623482
  C     -8.305900     3.433495     2.169127
  H     -8.867253     4.250757     2.647317
  C     -7.050806     3.713867     1.583510
  H     -6.653568     4.740919     1.608014
  C     -6.290754     2.712547     0.937976
  C     -6.856517     1.426637     0.941023
  H      2.158039    -1.244002    -0.297928
  C      1.596104     0.417565     1.042446
  O      0.874034     1.409130     1.226826
  O      2.716676     0.118196     1.705981
  C      3.143520     0.784166     2.972054
  C      2.010869     0.656958     3.997003
  H      2.370350     1.005007     4.986370
  H      1.133953     1.265058     3.705187
  H      1.690742    -0.400167     4.092088
  C      4.373724    -0.038342     3.366582
  H      4.827977     0.373311     4.289684
  H      4.097341    -1.096180     3.546991
  H      5.127834    -0.010309     2.555292
  C      3.519927     2.239054     2.680148
  H      2.657203     2.801435     2.276455
  H      3.860050     2.725186     3.617039
  H      4.347633     2.278920     1.947961

142
system 1 - 14e-esterIsomer  (18.1 kcal/mol)
  Ru     1.047374    -0.882929     0.008380
  Cl     3.054017    -0.483666    -0.990565
  Cl    -0.150955     0.043964     1.767072
  O     -5.959192    -0.443279     0.066264
  O      6.133023     0.613506    -0.215702
  N     -0.153521    -3.450484     1.027139
  C      1.777632     3.302467    -0.831941
  N      0.417122     3.425841     1.225028
  N     -1.762036     3.612656     1.638059
  N      1.992777    -3.215652     1.512431
  C      2.728472     2.629416     1.360943
  C     -1.507520    -3.259177     0.582621
  C     -3.983129     4.093328     0.715444
  C      3.059844     3.173094    -1.393522
  H      3.191124     3.352695    -2.471877
  C     -1.904862    -3.746383    -0.689384
  C     -0.032882    -1.430030    -1.358634
  C     -3.233056    -3.530373    -1.100852
  H     -3.533625    -3.865179    -2.105913
  C     -0.801813     2.950804     0.985944
  H     -1.003713     2.103817     0.314082
  C     -2.454816    -2.688014     1.475780
  C     -7.023897     0.437324     0.001497
  C      1.644543     3.075368     0.563468
  C     -6.988533     1.784048     0.416980
  C     -9.329723     1.931893    -0.363170
  H    -10.238004     2.541501    -0.484799
  C     -4.927776     1.679537     1.844990
  H     -5.298264     0.739646     2.280302
  C      0.196743    -4.712777     1.716135
  H      0.188115    -5.554342     0.987069
  H     -0.546672    -4.938532     2.505451
  C     -4.179211    -2.893496    -0.271324
  C     -3.161155     3.292224     1.550047
  C      4.179932     2.808574    -0.616454
  C     -0.979981    -4.529601    -1.595456
  H     -1.307689    -5.589934    -1.649777
  H      0.071297    -4.521254    -1.248604
  H     -1.006865    -4.125091    -2.628421
  C      2.560320     2.327567     2.830868
  H      1.546626     1.938050     3.050918
  H      2.740842     3.225491     3.462696
  H      3.292568     1.562889     3.152105
  C     -8.181603     2.516224     0.212870
  H     -8.211280     3.569788     0.532412
  C     -3.768104    -2.477960     1.015754
  H     -4.507151    -2.026603     1.695576
  C      3.369656    -2.873360     1.300192
  C     -3.641730     2.127595     2.193627
  C     -3.452816     5.353162     0.072820
  H     -3.399414     6.192324     0.800383
  H     -4.102750     5.684538    -0.759433
  H     -2.430207     5.206169    -0.334327
  C      4.004042    -1.952961     2.163791
  C     -5.735924     2.384290     0.931263
  C      3.270873    -4.340461    -0.770959
  H      2.515784    -3.736423    -1.321579
  H      2.725060    -5.160582    -0.259360
  H      3.946708    -4.796480    -1.519230
  C     -5.590754    -2.766532    -0.721183
  C     -1.161791     4.632402     2.531255
  H     -1.293847     4.311211     3.586599
  H     -1.667351     5.608509     2.399557
  C      5.989985    -2.091239     0.728655
  C     -6.241711    -3.830633    -1.394677
  H     -5.680482    -4.763855    -1.556452
  C      0.588687     3.633106    -1.703449
  H      0.000502     2.714567    -1.918870
  H      0.908923     4.054567    -2.675443
  H     -0.101588     4.364242    -1.230805
  C     -8.153109    -0.162812    -0.611024
  C      3.980917     2.487544     0.743858
  H      4.833538     2.139118     1.344603
  C      0.318682     4.641262     2.081162
  H      0.583215     5.525715     1.463310
  H      1.030571     4.580814     2.925032
  C     -6.387505    -1.621202    -0.523014
  C      4.025201    -3.452154     0.188255
  C     -9.328603     0.593115    -0.787610
  H    -10.219615     0.146151    -1.253784
  C     -7.580906    -3.753060    -1.830498
  H     -8.029849    -4.620595    -2.337694
  C      1.597858    -4.416292     2.275176
  H      1.583378    -4.186618     3.363634
  H      2.321851    -5.238315     2.107770
  C     -5.278033     3.627228     0.436682
  H     -5.908468     4.189938    -0.269658
  C     -2.837102     1.355304     3.208184
  H     -2.610883     0.336432     2.838569
  H     -3.415895     1.250761     4.149205
  H     -1.868274     1.830381     3.451281
  C      0.942777    -2.637354     0.860102
  C     -2.109536    -2.445611     2.926553
  H     -1.076392    -2.075155     3.058060
  H     -2.214200    -3.392447     3.501870
  H     -2.801365    -1.716919     3.391381
  C     -7.733920    -1.511985    -0.960956
  C      5.350755    -3.063956    -0.065902
  H      5.871034    -3.453607    -0.955005
  C      7.248303    -0.195070    -0.254907
  C      7.270679    -1.508212     0.241208
  C      8.483803    -2.203850     0.056272
  H      8.557370    -3.242294     0.415414
  C      9.591042    -1.601760    -0.587870
  H     10.521825    -2.179137    -0.698285
  C      9.519068    -0.301107    -1.114768
  H     10.373939     0.138253    -1.650796
  C      8.314713     0.416436    -0.960794
  C      3.261791    -1.382687     3.349803
  H      2.944044    -2.182425     4.052338
  H      2.337528    -0.849347     3.039806
  H      3.897603    -0.677606     3.919542
  C      5.315910    -1.557315     1.846135
  H      5.817521    -0.794980     2.462680
  C     -8.345174    -2.595537    -1.619877
  H     -9.388929    -2.531278    -1.962363
  C      7.781047     1.693109    -1.424335
  C      8.247974     2.750610    -2.230249
  H      9.274932     2.747151    -2.625793
  C      7.363718     3.801509    -2.528252
  H      7.705792     4.636530    -3.158642
  C      6.042680     3.816483    -2.029076
  H      5.384134     4.667745    -2.263405
  C      5.543859     2.784839    -1.198680
  C      6.449064     1.741862    -0.933138
  H      0.071584    -2.482010    -1.682673
  C     -0.946318    -0.732063    -2.303651
  O     -1.211529    -1.258602    -3.380357
  O     -1.488544     0.422675    -1.846159
  C     -2.673887     0.997863    -2.556649
  C     -3.792437    -0.052535    -2.628660
  H     -4.720385     0.429410    -2.997506
  H     -3.536395    -0.886530    -3.306261
  H     -3.997403    -0.456885    -1.618407
  C     -3.101545     2.130037    -1.626864
  H     -4.009485     2.627782    -2.018105
  H     -3.343322     1.724833    -0.625663
  H     -2.309236     2.899511    -1.531700
  C     -2.251320     1.523563    -3.933233
  H     -1.941609     0.696499    -4.597504
  H     -3.104407     2.056663    -4.400611
  H     -1.409701     2.239803    -3.837151

142
system 1 - 14e-esterIsomerChelate
  Ru    -0.055094    -1.218449    -0.176780
  Cl     0.462350    -2.238810    -2.182780
  Cl     0.803604     0.022616     1.588005
  O     -6.044361     0.081867    -0.121415
  O      6.138920    -0.026141    -0.169943
  N     -1.206394    -3.573267     1.340517
  C      3.156497     4.035438     0.012983
  N      1.323688     3.668986     1.594412
  N     -0.895221     3.694026     1.467101
  N      0.994286    -3.559773     1.271058
  C      3.465986     2.499937     1.941673
  C     -2.573896    -3.329707     1.001686
  C     -2.786403     4.215608    -0.013728
  C      4.452944     3.711205    -0.422449
  H      4.845469     4.177927    -1.339621
  C     -3.066357    -3.843439    -0.221971
  C     -1.803447    -0.661568    -0.313203
  C     -4.392172    -3.531974    -0.576567
  H     -4.793787    -3.890524    -1.537561
  C      0.235530     3.150805     1.029059
  H      0.258961     2.342967     0.279588
  C     -3.377324    -2.564502     1.881118
  C     -6.725071     1.230869    -0.464053
  C      2.673676     3.392014     1.180118
  C     -6.191969     2.534621    -0.396633
  C     -8.380349     3.293654    -1.281997
  H     -9.021409     4.134589    -1.587501
  C     -4.210237     2.029261     1.081182
  H     -4.761916     1.182527     1.511503
  C     -0.839108    -4.737344     2.172199
  H     -1.344784    -5.651265     1.797089
  H     -1.167378    -4.576835     3.221503
  C     -5.201772    -2.719750     0.243449
  C     -2.218754     3.391101     0.987625
  C      5.246090     2.766446     0.263227
  C     -2.175484    -4.635139    -1.145571
  H     -1.616194    -5.427024    -0.605239
  H     -1.418145    -3.972312    -1.616958
  H     -2.759084    -5.117452    -1.952754
  C      2.994574     1.960770     3.269586
  H      1.898393     1.808968     3.297637
  H      3.269344     2.659570     4.090381
  H      3.472898     0.989282     3.497472
  C     -7.074378     3.559560    -0.821386
  H     -6.735095     4.605190    -0.762122
  C     -4.687541    -2.252651     1.474135
  H     -5.323489    -1.628321     2.121088
  C      2.338026    -3.300159     0.836218
  C     -2.917767     2.299648     1.557108
  C     -2.061413     5.418592    -0.574226
  H     -2.398602     6.352167    -0.072762
  H     -2.269654     5.540259    -1.655486
  H     -0.962082     5.353845    -0.451849
  C      3.194898    -2.512480     1.647286
  C     -4.815334     2.817517     0.076069
  C      1.971521    -4.921806    -1.118647
  H      0.887543    -4.795565    -0.945171
  H      2.256474    -5.955072    -0.819993
  H      2.141992    -4.834223    -2.208914
  C     -6.557108    -2.324124    -0.220461
  C     -0.605543     4.738636     2.483915
  H     -1.127457     4.489151     3.429512
  H     -0.988175     5.716557     2.126130
  C      4.955285    -2.764123    -0.050917
  C     -7.555311    -3.248629    -0.601751
  H     -7.338511    -4.323789    -0.501805
  C      2.304892     5.015062    -0.761952
  H      1.575415     4.490485    -1.414353
  H      2.929434     5.649636    -1.419484
  H      1.722621     5.687768    -0.098757
  C     -8.031637     0.932304    -0.936039
  C      4.740748     2.179017     1.443493
  H      5.365647     1.459437     1.993652
  C      0.942867     4.688993     2.605646
  H      1.435767     5.652862     2.366368
  H      1.289398     4.363129     3.607425
  C     -6.899321    -0.971085    -0.377138
  C      2.803403    -3.917795    -0.355344
  C     -8.874895     1.981109    -1.349377
  H     -9.892599     1.775522    -1.714014
  C     -8.814478    -2.829413    -1.087652
  H     -9.562993    -3.589691    -1.358485
  C      0.694879    -4.788754     2.030162
  H      1.223865    -4.773351     3.005529
  H      1.046527    -5.679337     1.465852
  C     -4.080356     3.898558    -0.460682
  H     -4.518755     4.501870    -1.270448
  C     -2.296017     1.434037     2.622377
  H     -1.642297     0.658930     2.169019
  H     -3.075269     0.916510     3.211864
  H     -1.659474     2.010245     3.324017
  C     -0.127116    -2.891050     0.860569
  C     -2.804832    -2.062593     3.184270
  H     -1.828614    -1.559818     3.021826
  H     -2.627694    -2.896882     3.896614
  H     -3.492466    -1.352017     3.681009
  C     -8.144049    -0.518964    -0.881836
  C      4.111451    -3.627518    -0.781180
  H      4.475223    -4.068872    -1.722626
  C      6.835980    -1.150570    -0.571874
  C      6.321704    -2.459814    -0.545451
  C      7.189216    -3.453393    -1.058224
  H      6.847239    -4.500145    -1.049076
  C      8.475958    -3.148868    -1.553540
  H      9.111848    -3.965479    -1.928285
  C      8.954244    -1.829176    -1.577091
  H      9.952446    -1.594008    -1.976219
  C      8.114533    -0.810248    -1.085447
  C      2.797953    -2.082685     3.038882
  H      3.269377    -2.756933     3.787251
  H      1.703238    -2.100136     3.188737
  H      3.147557    -1.054976     3.255316
  C      4.484246    -2.225468     1.165227
  H      5.152981    -1.592326     1.768242
  C     -9.124581    -1.467634    -1.235201
  H    -10.102560    -1.149165    -1.626645
  C      8.192570     0.641616    -1.000175
  C      9.133887     1.620089    -1.376113
  H     10.104313     1.331149    -1.807272
  C      8.796134     2.972219    -1.200169
  H      9.515937     3.754685    -1.485080
  C      7.545004     3.351334    -0.666842
  H      7.309191     4.419796    -0.540273
  C      6.583519     2.396014    -0.261998
  C      6.954349     1.051082    -0.440577
  H     -2.764586    -1.063961     0.050857
  C     -1.814106     0.526246    -1.195185
  O     -2.743989     1.076963    -1.747979
  O     -0.463429     0.879855    -1.349837
  C      0.043281     1.588013    -2.568484
  C     -0.491946     3.024283    -2.546186
  H     -0.055299     3.599706    -3.387531
  H     -1.594466     3.034276    -2.629697
  H     -0.216522     3.537034    -1.605400
  C      1.561109     1.517322    -2.380598
  H      2.074545     2.033267    -3.216208
  H      1.877498     1.994423    -1.430275
  H      1.889937     0.459040    -2.358237
  C     -0.407194     0.845653    -3.830904
  H     -1.509290     0.856875    -3.930683
  H      0.025210     1.351996    -4.717707
  H     -0.054465    -0.202521    -3.812372

142
system 1 - 14e-esterIsomerSidedChelate
  Ru    -0.124744    -0.845914    -0.212502
  Cl    -1.631218     0.648019     0.853686
  Cl    -0.154242     0.499335    -2.156589
  O      6.076011     0.340457     0.186013
  O     -6.071499     0.042910     0.239774
  N      1.286190    -3.033057    -1.867132
  C     -3.105391     3.928078     0.531278
  N     -1.349678     3.881081    -1.178378
  N      0.873940     3.848157    -1.108393
  N     -0.920742    -3.070872    -1.906707
  C     -3.553776     2.899519    -1.681971
  C      2.627798    -2.815861    -1.416136
  C      2.536636     3.914422     0.693666
  C     -4.407210     3.579669     0.930366
  H     -4.744471     3.826213     1.949445
  C      3.098649    -3.549443    -0.297209
  C      1.630354    -0.568092     0.202933
  C      4.415486    -3.319084     0.136968
  H      4.789295    -3.842767     1.030502
  C     -0.260747     3.274200    -0.713245
  H     -0.327919     2.392936    -0.050607
  C      3.450213    -1.897319    -2.115063
  C      6.722588     1.432637     0.719400
  C     -2.697890     3.569450    -0.775483
  C      6.151845     2.712606     0.820334
  C      8.242041     3.377946     1.957476
  H      8.832194     4.173010     2.438303
  C      4.394456     2.601175    -0.983872
  H      5.121869     2.086235    -1.629328
  C      0.974014    -4.155090    -2.785435
  H      1.319351    -5.115417    -2.344219
  H      1.503784    -4.017854    -3.749532
  C      5.243223    -2.374254    -0.503048
  C      2.191243     3.526504    -0.626278
  C     -5.270644     2.864592     0.077829
  C      2.184158    -4.483721     0.456671
  H      1.720176    -5.247261    -0.201526
  H      1.354086    -3.913035     0.921920
  H      2.724863    -5.013286     1.263617
  C     -3.102632     2.579299    -3.085471
  H     -2.116931     2.069308    -3.079882
  H     -3.010436     3.498890    -3.703860
  H     -3.831798     1.923913    -3.598923
  C      6.953473     3.682685     1.465803
  H      6.561242     4.707017     1.566085
  C      4.749781    -1.678370    -1.628485
  H      5.398109    -0.946011    -2.133142
  C     -2.242292    -2.902875    -1.370922
  C      3.112207     2.882019    -1.489404
  C      1.533885     4.575834     1.609563
  H      0.941472     5.356593     1.089682
  H      2.034645     5.048632     2.475863
  H      0.808884     3.836633     2.012542
  C     -3.150668    -1.995309    -1.964103
  C      4.783112     2.989447     0.317362
  C     -1.631539    -4.719006     0.301738
  H     -0.695091    -4.231637     0.641152
  H     -1.338308    -5.471004    -0.461371
  H     -2.065043    -5.268812     1.158954
  C      6.583220    -2.060167     0.051916
  C      0.581298     5.004427    -1.994853
  H      1.018039     4.828367    -2.998027
  H      1.042226     5.919969    -1.571233
  C     -4.796033    -2.596349    -0.232649
  C      7.558396    -3.028059     0.381123
  H      7.346492    -4.085127     0.155932
  C     -2.160224     4.591185     1.503391
  H     -1.479738     3.836408     1.953595
  H     -2.711825     5.072271     2.333754
  H     -1.525255     5.362819     1.022329
  C      8.002267     1.087449     1.227284
  C     -4.831623     2.535712    -1.222261
  H     -5.506577     1.982175    -1.893043
  C     -0.972049     5.047027    -2.015636
  H     -1.393890     5.970839    -1.568374
  H     -1.390090     4.934780    -3.035278
  C      6.922381    -0.733838     0.366329
  C     -2.605655    -3.708213    -0.255393
  C      8.780505     2.084680     1.848245
  H      9.779188     1.852807     2.248128
  C      8.791409    -2.670641     0.972313
  H      9.525191    -3.460100     1.195894
  C     -0.562842    -4.073949    -2.927143
  H     -0.882602    -3.721189    -3.931549
  H     -1.073441    -5.037775    -2.725658
  C      3.842659     3.644921     1.139058
  H      4.132206     3.931156     2.162390
  C      2.750243     2.543035    -2.914150
  H      1.722248     2.135648    -2.984610
  H      3.444623     1.788874    -3.328803
  H      2.820423     3.440010    -3.568269
  C      0.161993    -2.451906    -1.373203
  C      2.913179    -1.150081    -3.307399
  H      2.087650    -0.470725    -3.005449
  H      2.486857    -1.838664    -4.066732
  H      3.707226    -0.555908    -3.799069
  C      8.134383    -0.345628     0.991962
  C     -3.882708    -3.538220     0.297991
  H     -4.170351    -4.131956     1.179971
  C     -6.702667    -1.140982     0.558642
  C     -6.137159    -2.416882     0.375601
  C     -6.934179    -3.495412     0.827837
  H     -6.554514    -4.520714     0.695533
  C     -8.205601    -3.298303     1.409716
  H     -8.788035    -4.175475     1.730704
  C     -8.738884    -2.010320     1.581952
  H     -9.726812    -1.863220     2.043955
  C     -7.969532    -0.909248     1.156244
  C     -2.827080    -1.245488    -3.229939
  H     -3.458958    -1.613567    -4.066265
  H     -1.763370    -1.337551    -3.513325
  H     -3.032930    -0.166682    -3.101405
  C     -4.411763    -1.840606    -1.358532
  H     -5.121289    -1.121348    -1.793185
  C      9.093615    -1.335352     1.288111
  H     10.047934    -1.070481     1.767849
  C     -8.111701     0.540403     1.210328
  C     -9.070425     1.443113     1.712799
  H    -10.010518     1.079098     2.154234
  C     -8.786561     2.817518     1.651777
  H     -9.520071     3.541400     2.038676
  C     -7.570345     3.294804     1.112483
  H     -7.369740     4.377594     1.091003
  C     -6.596135     2.419257     0.582885
  C     -6.916234     1.053088     0.644082
  H      2.426048     0.042322    -0.267440
  C      1.800160    -1.206332     1.529704
  O      2.720016    -1.237364     2.311462
  O      0.526085    -1.805597     1.746768
  C     -0.036182    -1.949853     3.149283
  C      0.125313    -0.611559     3.877824
  H     -0.376273    -0.676787     4.864388
  H      1.189474    -0.362653     4.050156
  H     -0.357616     0.195757     3.291923
  C     -1.509981    -2.291936     2.940480
  H     -1.996153    -2.402877     3.930421
  H     -2.032308    -1.494908     2.377424
  H     -1.621710    -3.245920     2.396553
  C      0.723153    -3.097443     3.822295
  H      1.800936    -2.866240     3.909429
  H      0.309353    -3.261978     4.838114
  H      0.600801    -4.037030     3.246726

160
system 1 - CI1-INcis_COOtBu-alkyl
  Ru     0.802124     1.295884     0.208486
  Cl     1.395611     3.003415     1.846684
  Cl    -0.211326    -0.237893    -1.490659
  O     -6.432119     0.047710    -0.041969
  O      5.869199    -0.283061    -0.434627
  N     -1.175906     3.445523    -1.172764
  C      2.435843    -4.064195     0.059107
  N      0.675980    -3.811223    -1.637439
  N     -1.539390    -3.668590    -1.656387
  N      0.963158     3.489315    -1.673618
  C      2.882451    -2.821146    -2.046005
  C     -2.496372     3.118868    -0.716222
  C     -3.370760    -3.902951    -0.039181
  C      3.745718    -3.765471     0.476916
  H      4.077595    -4.100978     1.471946
  C     -2.946440     3.626696     0.525423
  C     -0.192717     0.535637     1.555863
  C     -4.298222     3.420273     0.864748
  H     -4.666277     3.782517     1.837718
  C     -0.407065    -3.280323    -1.073040
  H     -0.352198    -2.622404    -0.186585
  C     -3.357800     2.437024    -1.612537
  C     -7.248330    -1.036517     0.202497
  C      2.025748    -3.575514    -1.206050
  C     -6.862818    -2.377633     0.024131
  C     -9.090580    -2.966667     0.919258
  H     -9.811363    -3.754247     1.187079
  C     -4.952968    -2.159672    -1.613685
  H     -5.558582    -1.449469    -2.196480
  C     -1.021727     4.675478    -1.998861
  H     -1.147714     5.567487    -1.346931
  H     -1.802048     4.712144    -2.783490
  C     -5.183012     2.734759     0.005289
  C     -2.872222    -3.331623    -1.236521
  C      4.627552    -3.010163    -0.325163
  C     -2.003046     4.360071     1.445859
  H     -1.655713     5.313199     0.991087
  H     -1.084290     3.771930     1.657863
  H     -2.491376     4.610357     2.406978
  C      2.396170    -2.254760    -3.357306
  H      1.396631    -1.787611    -3.233684
  H      2.327889    -3.029748    -4.151636
  H      3.089863    -1.477037    -3.727996
  C     -7.827919    -3.338033     0.406480
  H     -7.581650    -4.404723     0.285639
  C     -4.696648     2.251221    -1.228878
  H     -5.377884     1.706348    -1.899686
  C      2.373411     3.237464    -1.534974
  C     -3.645871    -2.457064    -2.040633
  C     -2.480927    -4.706688     0.878783
  H     -3.075716    -5.292734     1.605216
  H     -1.822863    -4.021461     1.458591
  H     -1.822205    -5.407811     0.325988
  C      2.975715     2.179111    -2.269506
  C     -5.500447    -2.736990    -0.448651
  C      2.556169     5.330389    -0.071801
  H      1.468658     5.238933     0.105132
  H      2.738233     6.197499    -0.745539
  H      3.029698     5.556245     0.902264
  C     -6.581383     2.463946     0.431079
  C     -1.249276    -4.582748    -2.791430
  H     -1.588651    -4.124712    -3.742024
  H     -1.800295    -5.533808    -2.648245
  C      5.052140     2.563765    -1.006312
  C     -7.436748     3.450197     0.975000
  H     -7.070952     4.487629     1.028054
  C      1.486732    -4.811758     0.965380
  H      0.834947    -4.096547     1.511753
  H      2.039502    -5.407177     1.717193
  H      0.825721    -5.501539     0.401185
  C     -8.492565    -0.632376     0.752972
  C      4.180870    -2.553261    -1.583641
  H      4.856901    -1.948301    -2.206054
  C      0.291725    -4.748617    -2.721465
  H      0.609785    -5.774517    -2.441276
  H      0.797000    -4.477111    -3.667947
  C     -7.122370     1.165219     0.389021
  C      3.134952     4.076283    -0.676671
  C     -9.436716    -1.617780     1.104078
  H    -10.413307    -1.337430     1.526784
  C     -8.737958     3.144841     1.432808
  H     -9.366527     3.954480     1.834094
  C      0.402246     4.534132    -2.554233
  H      0.420938     4.192224    -3.612763
  H      0.996871     5.465254    -2.478420
  C     -4.701423    -3.614814     0.314881
  H     -5.114920    -4.046874     1.239684
  C     -3.076919    -1.830789    -3.290059
  H     -2.016975    -1.536635    -3.146874
  H     -3.644043    -0.922136    -3.565003
  H     -3.135129    -2.522379    -4.159300
  C      0.010223     2.852579    -0.932409
  C     -2.835161     1.897043    -2.919824
  H     -2.067035     1.117459    -2.728646
  H     -2.346073     2.681764    -3.534916
  H     -3.651637     1.460620    -3.526725
  C     -8.409069     0.818760     0.875607
  C      4.464495     3.708845    -0.419504
  H      5.039943     4.295445     0.312973
  C      6.719047     0.796410    -0.264522
  C      6.403199     2.137885    -0.562755
  C      7.434432     3.070116    -0.288246
  H      7.255073     4.130447    -0.524211
  C      8.676696     2.688847     0.259553
  H      9.442389     3.458883     0.438843
  C      8.942911     1.350766     0.589483
  H      9.901844     1.056126     1.041711
  C      7.944292     0.392998     0.329611
  C      2.220032     1.453012    -3.355558
  H      2.919780     0.911691    -4.020931
  H      1.637000     2.159597    -3.980270
  H      1.490789     0.723953    -2.941484
  C      4.309547     1.841268    -1.965484
  H      4.779560     0.993011    -2.485583
  C     -9.238474     1.832968     1.395285
  H    -10.244617     1.599791     1.775137
  C      7.812334    -1.036556     0.567218
  C      8.613144    -2.019579     1.180185
  H      9.609957    -1.768962     1.573013
  C      8.098830    -3.321002     1.288404
  H      8.702508    -4.108796     1.763924
  C      6.815971    -3.641215     0.795546
  H      6.444730    -4.674101     0.884155
  C      5.989144    -2.683314     0.161978
  C      6.531080    -1.386768     0.071383
  C      2.479828    -0.342464     0.046639
  C      3.026917     0.464523     1.041307
  H      3.657427     1.317058     0.730312
  H      1.994635    -1.294738     0.307962
  H      2.775149    -0.203201    -1.002394
  C      3.129784     0.074727     2.486434
  H      2.348312    -0.673081     2.740699
  H     -0.233757     1.115003     2.506925
  C     -0.659740    -0.880183     1.743682
  O      0.078088    -1.843177     1.500624
  O     -1.821245    -1.128400     2.365456
  C     -3.044465    -0.276267     2.231689
  C     -3.267046    -0.063531     0.740857
  H     -4.255208     0.385763     0.563411
  H     -2.496001     0.595686     0.299992
  H     -3.238273    -1.033681     0.212687
  C     -4.133477    -1.160079     2.845170
  H     -5.121526    -0.670802     2.731111
  H     -4.168463    -2.134726     2.323993
  H     -3.943120    -1.336957     3.922685
  C     -2.908770     1.030468     3.020008
  H     -2.222405     1.748338     2.534246
  H     -3.902799     1.517793     3.072851
  H     -2.559845     0.832539     4.053485
  H      2.978120     0.966790     3.130201
  C      4.537637    -0.524539     2.708087
  H      5.308633     0.199815     2.357299
  H      4.646846    -1.412648     2.050263
  C      4.850228    -0.934554     4.151969
  H      4.756956    -0.049622     4.820731
  H      4.083005    -1.662239     4.501742
  C      6.252084    -1.546897     4.273583
  H      7.033159    -0.820420     3.962589
  H      6.478329    -1.863791     5.312393
  H      6.361420    -2.433718     3.612568

160
system 1 - TS1-INcis_COOtBu-alkyl
  Ru     0.754794     1.404639     0.458706
  Cl     1.119126     3.097533     2.126370
  Cl     0.139004    -0.170583    -1.305135
  O     -6.390972    -0.044164    -0.189449
  O      5.956387    -0.035028    -0.408087
  N     -1.190140     3.505113    -0.980986
  C      2.649482    -3.962174    -0.139763
  N      0.845076    -3.679223    -1.775404
  N     -1.372567    -3.622768    -1.780870
  N      0.955254     3.595202    -1.433537
  C      2.978184    -2.508590    -2.126293
  C     -2.527965     3.136588    -0.615800
  C     -3.199552    -3.930905    -0.163351
  C      3.963600    -3.662628     0.260863
  H      4.348596    -4.096118     1.195607
  C     -3.103521     3.677899     0.557241
  C     -0.155802     0.423912     1.761999
  C     -4.473342     3.435712     0.782600
  H     -4.938387     3.816173     1.706038
  C     -0.253828    -3.205485    -1.194058
  H     -0.226813    -2.557906    -0.297434
  C     -3.286542     2.399601    -1.560856
  C     -7.172802    -1.157155     0.039870
  C      2.183047    -3.382810    -1.344844
  C     -6.728966    -2.484023    -0.106138
  C     -8.962975    -3.149444     0.717114
  H     -9.660578    -3.961578     0.972728
  C     -4.808672    -2.183561    -1.709580
  H     -5.426617    -1.475326    -2.281484
  C     -1.041651     4.761460    -1.766667
  H     -1.221774     5.631244    -1.098378
  H     -1.793031     4.793078    -2.580083
  C     -5.256429     2.690172    -0.123442
  C     -2.711552    -3.328981    -1.348617
  C      4.782630    -2.783588    -0.477708
  C     -2.281916     4.492351     1.526120
  H     -2.125958     5.526408     1.146094
  H     -1.275674     4.054671     1.695470
  H     -2.792404     4.581894     2.504613
  C      2.464460    -1.913674    -3.413165
  H      1.416844    -1.568529    -3.301924
  H      2.514381    -2.645059    -4.249528
  H      3.074632    -1.041528    -3.710867
  C     -7.668141    -3.476887     0.257640
  H     -7.376790    -4.534461     0.159262
  C     -4.648714     2.184115    -1.294543
  H     -5.249677     1.593853    -2.002680
  C      2.367231     3.374211    -1.291578
  C     -3.494467    -2.445539    -2.133114
  C     -2.294297    -4.732808     0.739903
  H     -2.876107    -5.353036     1.448275
  H     -1.661200    -4.036228     1.334211
  H     -1.611761    -5.400906     0.174919
  C      3.011900     2.413594    -2.118332
  C     -5.349111    -2.796446    -0.558022
  C      2.484219     5.374770     0.308875
  H      1.388885     5.282032     0.420813
  H      2.708797     6.289801    -0.283929
  H      2.905630     5.519993     1.321710
  C     -6.670468     2.373783     0.207721
  C     -1.057361    -4.566309    -2.884263
  H     -1.520898    -4.224027    -3.829969
  H     -1.476363    -5.563821    -2.636403
  C      5.074793     2.784778    -0.833009
  C     -7.597849     3.335531     0.671820
  H     -7.281393     4.389598     0.713056
  C      1.751057    -4.820347     0.719804
  H      1.026665    -4.187774     1.277472
  H      2.337336    -5.393664     1.463202
  H      1.159694    -5.541313     0.117860
  C     -8.456828    -0.795709     0.523759
  C      4.269436    -2.208969    -1.660945
  H      4.897272    -1.515312    -2.239193
  C      0.494652    -4.547894    -2.927035
  H      0.948928    -5.549619    -2.788447
  H      0.891403    -4.114062    -3.866255
  C     -7.150640     1.051456     0.175042
  C      3.094875     4.173596    -0.368363
  C     -9.373171    -1.813187     0.856716
  H    -10.378676    -1.566142     1.229425
  C     -8.907217     2.984316     1.069017
  H     -9.592487     3.775695     1.409295
  C      0.404772     4.681053    -2.270463
  H      0.475661     4.408685    -3.346785
  H      0.976490     5.616763    -2.113401
  C     -4.535189    -3.668509     0.195632
  H     -4.940769    -4.121921     1.113712
  C     -2.909465    -1.765979    -3.346806
  H     -1.921462    -1.317804    -3.109729
  H     -3.575298    -0.959914    -3.706863
  H     -2.769426    -2.471656    -4.194394
  C     -0.000175     2.915118    -0.739520
  C     -2.622644     1.839605    -2.792936
  H     -1.840885     1.102612    -2.507213
  H     -2.110766     2.627485    -3.385501
  H     -3.358713     1.346636    -3.455530
  C     -8.444183     0.660333     0.607016
  C      4.440241     3.839418    -0.138772
  H      4.999347     4.390066     0.633693
  C      6.807182     1.042624    -0.238319
  C      6.453323     2.387992    -0.453696
  C      7.475985     3.328568    -0.182898
  H      7.261807     4.395758    -0.349680
  C      8.753891     2.942233     0.274798
  H      9.514330     3.716957     0.456466
  C      9.065265     1.593435     0.509584
  H     10.055768     1.296693     0.886150
  C      8.071312     0.628329     0.255689
  C      2.271988     1.737323    -3.242510
  H      2.981562     1.275326    -3.955750
  H      1.644099     2.456074    -3.806805
  H      1.589802     0.950608    -2.854708
  C      4.361548     2.117421    -1.854065
  H      4.868664     1.344013    -2.450308
  C     -9.344624     1.649662     1.050611
  H    -10.357490     1.381039     1.386649
  C      7.973554    -0.816049     0.411892
  C      8.827741    -1.829027     0.889604
  H      9.846984    -1.592152     1.230118
  C      8.341549    -3.146040     0.923916
  H      8.989113    -3.956930     1.290512
  C      7.036626    -3.455365     0.484685
  H      6.694324    -4.501780     0.501689
  C      6.153850    -2.466573    -0.012127
  C      6.665575    -1.155582    -0.020461
  C      2.673837     0.469611     0.583870
  C      2.339986     0.177942     1.926868
  H      2.433068     1.001867     2.657275
  H      2.838136    -0.352548    -0.135688
  H      3.234116     1.405008     0.400165
  C      2.406293    -1.210854     2.493357
  H      2.115079    -1.959470     1.733573
  H     -0.257833     0.945225     2.739984
  C     -0.754073    -0.951366     1.804711
  O     -0.180106    -1.973264     1.423639
  O     -1.919448    -1.096160     2.465921
  C     -3.107554    -0.223504     2.208816
  C     -3.222303    -0.088202     0.695237
  H     -4.181117     0.379300     0.425231
  H     -2.400918     0.519941     0.270910
  H     -3.191774    -1.088626     0.225984
  C     -4.267127    -1.042629     2.781223
  H     -5.223720    -0.516451     2.588591
  H     -4.312344    -2.033680     2.290877
  H     -4.152058    -1.188112     3.873998
  C     -2.980132     1.119294     2.934096
  H     -2.218801     1.776288     2.473181
  H     -3.949327     1.652563     2.872116
  H     -2.729646     0.965215     4.002928
  H      1.722383    -1.327197     3.359646
  C      3.862939    -1.469290     2.949881
  H      4.224372    -0.629241     3.584864
  H      4.520972    -1.474273     2.052465
  C      4.015900    -2.788772     3.721287
  H      3.453524    -2.720950     4.679415
  H      3.520659    -3.605385     3.148482
  C      5.481598    -3.148634     3.990729
  H      5.986411    -2.355448     4.581858
  H      5.574534    -4.098543     4.556426
  H      6.049633    -3.257565     3.041900

160
system 1 - MCB-INcis_COOtBu-alkyl
  Ru     0.590793     1.455302     0.391655
  Cl     0.881355     3.173589     2.029310
  Cl     0.101098    -0.248167    -1.258317
  O     -6.354314    -0.093486    -0.099751
  O      5.928623    -0.119902    -0.356718
  N     -1.210638     3.493635    -1.179975
  C      2.652744    -4.106547    -0.133177
  N      0.826177    -3.780629    -1.731429
  N     -1.390719    -3.735978    -1.687309
  N      0.959531     3.583930    -1.542760
  C      2.948198    -2.584600    -2.071911
  C     -2.549880     3.139332    -0.799744
  C     -3.165564    -4.006522    -0.006232
  C      3.965981    -3.804414     0.266813
  H      4.361773    -4.275656     1.178840
  C     -3.130433     3.737648     0.344615
  C      0.166292     0.217238     1.979853
  C     -4.490539     3.473573     0.597719
  H     -4.957474     3.895630     1.501796
  C     -0.261652    -3.319724    -1.121166
  H     -0.220651    -2.683637    -0.216365
  C     -3.300406     2.335963    -1.695921
  C     -7.124590    -1.195434     0.213683
  C      2.169258    -3.491435    -1.312327
  C     -6.679012    -2.527093     0.133439
  C     -8.889581    -3.153373     1.045549
  H     -9.576246    -3.952061     1.365128
  C     -4.816331    -2.286079    -1.539662
  H     -5.449717    -1.589229    -2.108427
  C     -1.034693     4.729013    -1.990223
  H     -1.257376     5.615444    -1.358085
  H     -1.743622     4.727647    -2.841794
  C     -5.263849     2.660370    -0.256111
  C     -2.716569    -3.436868    -1.222466
  C      4.763711    -2.877310    -0.436578
  C     -2.337533     4.642323     1.253948
  H     -2.229805     5.656783     0.809970
  H     -1.316104     4.255320     1.446581
  H     -2.846146     4.769929     2.229146
  C      2.430990    -1.987773    -3.356428
  H      1.379842    -1.651598    -3.250635
  H      2.488271    -2.719378    -4.192199
  H      3.035919    -1.112192    -3.653354
  C     -7.603650    -3.501112     0.576846
  H     -7.309808    -4.561545     0.530750
  C     -4.655962     2.105256    -1.404699
  H     -5.250671     1.465170    -2.073793
  C      2.364804     3.352058    -1.347853
  C     -3.519636    -2.565930    -2.000421
  C     -2.240885    -4.805284     0.879488
  H     -2.807832    -5.419475     1.604986
  H     -1.591156    -4.106704     1.452980
  H     -1.575285    -5.479121     0.301552
  C      3.009772     2.342676    -2.109363
  C     -5.317117    -2.861375    -0.351272
  C      2.456474     5.379881     0.215326
  H      1.359008     5.290192     0.312159
  H      2.689720     6.281249    -0.394568
  H      2.861271     5.550581     1.231104
  C     -6.668073     2.344131     0.112687
  C     -1.095314    -4.676458    -2.798781
  H     -1.590850    -4.343869    -3.731291
  H     -1.492086    -5.679380    -2.536164
  C      5.037635     2.712034    -0.770291
  C     -7.603988     3.326218     0.513139
  H     -7.303321     4.384613     0.465535
  C      1.769290    -4.994484     0.710172
  H      1.072811    -4.373912     1.315110
  H      2.368002    -5.607682     1.410686
  H      1.150259    -5.679778     0.094944
  C     -8.403741    -0.813898     0.694187
  C      4.232556    -2.271507    -1.597254
  H      4.846208    -1.551366    -2.157815
  C      0.454402    -4.635179    -2.886981
  H      0.926545    -5.632295    -2.779456
  H      0.817666    -4.178761    -3.829309
  C     -7.125049     1.016209     0.191441
  C      3.073569     4.158775    -0.419930
  C     -9.306393    -1.813541     1.108535
  H    -10.307158    -1.549216     1.482160
  C     -8.901644     2.989093     0.957209
  H     -9.594650     3.794681     1.244220
  C      0.438891     4.653312    -2.418718
  H      0.566966     4.368974    -3.486543
  H      0.994059     5.595981    -2.244420
  C     -4.483025    -3.718295     0.396698
  H     -4.856746    -4.140985     1.342560
  C     -2.971456    -1.910448    -3.244078
  H     -1.974571    -1.463004    -3.045683
  H     -3.645057    -1.106474    -3.594281
  H     -2.862435    -2.629146    -4.085191
  C     -0.025414     2.916323    -0.886007
  C     -2.633862     1.722628    -2.900830
  H     -1.861190     0.988893    -2.583018
  H     -2.110529     2.482995    -3.518324
  H     -3.369456     1.210428    -3.549237
  C     -8.407142     0.643548     0.671663
  C      4.402971     3.803376    -0.134161
  H      4.946607     4.368954     0.638584
  C      6.766937     0.963926    -0.158933
  C      6.404385     2.310694    -0.355915
  C      7.418939     3.252337    -0.055683
  H      7.202381     4.320791    -0.210160
  C      8.694108     2.867904     0.409961
  H      9.445950     3.645258     0.614700
  C      9.014920     1.517265     0.619306
  H     10.004538     1.220094     0.997675
  C      8.031082     0.550557     0.335300
  C      2.286626     1.633267    -3.224255
  H      3.007600     1.182872    -3.933708
  H      1.635345     2.324333    -3.795776
  H      1.629618     0.831204    -2.825599
  C      4.338865     2.020474    -1.785081
  H      4.845369     1.214447    -2.336835
  C     -9.316861     1.650713     1.050699
  H    -10.320623     1.393431     1.421156
  C      7.947025    -0.897399     0.460856
  C      8.805696    -1.907750     0.936072
  H      9.820744    -1.666221     1.285293
  C      8.324288    -3.226353     0.965528
  H      8.973314    -4.035487     1.333293
  C      7.020201    -3.538939     0.527060
  H      6.683088    -4.586913     0.545088
  C      6.133595    -2.554196     0.028688
  C      6.643979    -1.241715     0.018597
  C      2.406989     0.771419     0.632503
  C      1.740629     0.192775     1.960375
  H      2.009608     0.928735     2.745430
  H      2.734954    -0.008619    -0.085348
  H      3.172939     1.533901     0.868298
  C      2.438583    -1.158348     2.282867
  H      2.333581    -1.869714     1.443045
  H     -0.184507     0.830760     2.827015
  C     -0.596515    -1.076410     1.902642
  O     -0.098330    -2.143335     1.533726
  O     -1.839429    -1.115038     2.416667
  C     -2.939321    -0.138554     2.153016
  C     -3.058158    -0.025499     0.639874
  H     -3.979231     0.516235     0.373504
  H     -2.193373     0.507795     0.200935
  H     -3.110726    -1.031440     0.184563
  C     -4.160794    -0.845375     2.749348
  H     -5.072854    -0.249553     2.545185
  H     -4.286996    -1.841444     2.283835
  H     -4.051919    -0.971937     3.845099
  C     -2.716088     1.217993     2.832928
  H     -1.936876     1.829538     2.338798
  H     -3.659637     1.796211     2.773112
  H     -2.454881     1.090176     3.902904
  H      1.911029    -1.611023     3.149242
  C      3.917624    -0.912754     2.627078
  H      4.007581     0.012229     3.242676
  H      4.486383    -0.706486     1.693599
  C      4.575834    -2.067709     3.394964
  H      4.002024    -2.255945     4.330981
  H      4.490995    -3.001957     2.799559
  C      6.047198    -1.798375     3.729259
  H      6.155413    -0.890023     4.359524
  H      6.504072    -2.646166     4.279533
  H      6.644760    -1.637604     2.808869

160
system 1 - TS2-INcis_COOtBu-alkyl
  Ru     0.489527     1.467577     0.382822
  Cl     0.844070     3.025349     2.194438
  Cl    -0.022433    -0.172974    -1.367316
  O     -6.217073    -0.044773    -0.133264
  O      5.969495    -0.006110    -0.246785
  N     -1.109047     3.663940    -1.120999
  C      2.765009    -4.108783    -0.462655
  N      0.942420    -3.616735    -2.025927
  N     -1.276090    -3.577105    -1.999170
  N      1.074094     3.802634    -1.386490
  C      3.048908    -2.359035    -2.199723
  C     -2.443158     3.281872    -0.745357
  C     -3.054814    -4.005372    -0.357635
  C      4.061249    -3.819996    -0.001269
  H      4.455332    -4.383021     0.856337
  C     -3.004749     3.806357     0.446003
  C      0.230954    -0.082400     2.089268
  C     -4.353181     3.505968     0.717935
  H     -4.804429     3.874080     1.652903
  C     -0.153052    -3.234845    -1.374517
  H     -0.129170    -2.726772    -0.391923
  C     -3.204437     2.517488    -1.665640
  C     -6.982061    -1.163827     0.130089
  C      2.279108    -3.363971    -1.563823
  C     -6.541673    -2.489796    -0.037592
  C     -8.737315    -3.165668     0.877750
  H     -9.420270    -3.980984     1.161216
  C     -4.694290    -2.127514    -1.704230
  H     -5.326310    -1.379181    -2.204763
  C     -0.929164     4.937956    -1.861326
  H     -1.230867     5.789652    -1.214595
  H     -1.576402     4.949656    -2.761389
  C     -5.135364     2.726650    -0.160473
  C     -2.602836    -3.320018    -1.512098
  C      4.838024    -2.784540    -0.563566
  C     -2.196935     4.661705     1.387796
  H     -1.871428     5.605974     0.900291
  H     -1.272949     4.145511     1.724249
  H     -2.786983     4.939072     2.282170
  C      2.544829    -1.638365    -3.424109
  H      1.494431    -1.307313    -3.295442
  H      2.607509    -2.286006    -4.325979
  H      3.157568    -0.742686    -3.629691
  C     -7.461725    -3.486400     0.364189
  H     -7.173347    -4.542887     0.247503
  C     -4.547955     2.243965    -1.351250
  H     -5.150052     1.632332    -2.040105
  C      2.476282     3.575289    -1.184229
  C     -3.404875    -2.376779    -2.202015
  C     -2.149506    -4.931033     0.418207
  H     -2.733258    -5.609135     1.069867
  H     -1.472715    -4.331977     1.066705
  H     -1.514240    -5.553255    -0.245409
  C      3.128783     2.602588    -1.981617
  C     -5.190589    -2.799217    -0.566035
  C      2.497103     5.433787     0.572183
  H      1.403335     5.294826     0.658581
  H      2.695353     6.396081     0.049610
  H      2.897578     5.523801     1.599932
  C     -6.528345     2.377973     0.222068
  C     -0.969123    -4.353845    -3.227423
  H     -1.435590    -3.879405    -4.112185
  H     -1.387091    -5.376470    -3.122025
  C      5.118543     2.862101    -0.564518
  C     -7.458645     3.333591     0.694140
  H     -7.161454     4.394017     0.697148
  C      1.889356    -5.112415     0.249353
  H      1.173485    -4.587279     0.919580
  H      2.491771    -5.799862     0.873508
  H      1.290496    -5.723776    -0.456638
  C     -8.250695    -0.810748     0.657874
  C      4.312721    -2.065744    -1.661133
  H      4.913105    -1.267036    -2.119856
  C      0.583543    -4.329677    -3.277343
  H      1.037829    -5.341161    -3.271067
  H      0.975365    -3.779825    -4.155687
  C     -6.980771     1.046073     0.237415
  C      3.151428     4.293539    -0.167569
  C     -9.148350    -1.831297     1.029517
  H    -10.141030    -1.587418     1.437048
  C     -8.746442     2.969499     1.144961
  H     -9.435028     3.756478     1.488660
  C      0.573650     4.936054    -2.189928
  H      0.781284     4.759212    -3.267862
  H      1.085554     5.872767    -1.891774
  C     -4.362322    -3.735829     0.087331
  H     -4.732426    -4.242924     0.992225
  C     -2.882749    -1.632384    -3.406077
  H     -1.842354    -1.283215    -3.241700
  H     -3.508021    -0.745198    -3.616100
  H     -2.899776    -2.261971    -4.322727
  C      0.073399     3.072271    -0.819821
  C     -2.566808     1.996235    -2.928175
  H     -1.797080     1.233501    -2.681677
  H     -2.048463     2.798570    -3.493774
  H     -3.320162     1.544089    -3.600857
  C     -8.253319     0.645212     0.720866
  C      4.471823     3.909365     0.128833
  H      4.992716     4.405557     0.962753
  C      6.810186     1.062911     0.019359
  C      6.468074     2.421125    -0.132843
  C      7.483266     3.338493     0.232353
  H      7.279457     4.414234     0.115359
  C      8.741673     2.923046     0.716631
  H      9.494972     3.683606     0.972688
  C      9.043091     1.561964     0.878592
  H     10.019237     1.238044     1.269943
  C      8.057585     0.618760     0.528541
  C      2.398933     1.942835    -3.123271
  H      3.109293     1.449034    -3.813726
  H      1.811870     2.676251    -3.712222
  H      1.678597     1.182503    -2.751030
  C      4.445437     2.244385    -1.643400
  H      4.958568     1.463959    -2.225499
  C     -9.157339     1.626942     1.172754
  H    -10.153420     1.346549     1.547179
  C      7.963533    -0.832168     0.583176
  C      8.818330    -1.864703     1.014086
  H      9.824103    -1.638880     1.399243
  C      8.350291    -3.186051     0.939375
  H      8.998211    -4.014399     1.264123
  C      7.064903    -3.476331     0.437201
  H      6.745093    -4.527068     0.360360
  C      6.179223    -2.467400    -0.016588
  C      6.672466    -1.150308     0.087079
  C      2.289341     0.911636     0.417846
  C      1.697379    -0.053855     1.983270
  H      2.096397     0.689375     2.700691
  H      2.635501     0.131159    -0.294496
  H      3.081285     1.548663     0.865188
  C      2.556014    -1.310456     1.878904
  H      3.593350    -1.028215     1.602943
  H     -0.177243     0.586760     2.859500
  C     -0.577884    -1.316806     1.861486
  O     -0.096488    -2.368571     1.422360
  O     -1.849635    -1.346033     2.290540
  C     -2.892089    -0.278533     2.163125
  C     -2.986568     0.067547     0.685317
  H     -3.876028     0.690635     0.504719
  H     -2.097257     0.627756     0.335853
  H     -3.073241    -0.847642     0.070524
  C     -4.154121    -1.005487     2.641034
  H     -5.035637    -0.344243     2.524393
  H     -4.320439    -1.914675     2.033504
  H     -4.063496    -1.297585     3.706373
  C     -2.622023     0.954352     3.036189
  H     -1.818945     1.608070     2.642396
  H     -3.544560     1.569224     3.058856
  H     -2.378669     0.662350     4.077803
  H      2.172410    -1.991442     1.099504
  C      2.565233    -1.993874     3.264581
  H      1.522615    -2.255768     3.547971
  H      2.921381    -1.263111     4.026144
  C      3.438760    -3.253557     3.328410
  H      3.014915    -4.013117     2.637445
  H      4.456618    -3.018207     2.943075
  C      3.535045    -3.838387     4.742711
  H      2.531058    -4.099833     5.139771
  H      4.153899    -4.759128     4.762278
  H      3.992059    -3.112993     5.448810

160
system 1 - CI2-INcis_COOtBu-alkyl
  Ru     0.389893     1.430576     0.458382
  Cl     0.687315     3.013280     2.243531
  Cl    -0.130673    -0.208092    -1.252381
  O     -6.202882    -0.017462    -0.218828
  O      6.053541    -0.010822    -0.298829
  N     -1.035294     3.664760    -1.061384
  C      2.786192    -4.082007    -0.383102
  N      0.957205    -3.624963    -1.953258
  N     -1.260622    -3.603472    -1.961985
  N      1.150007     3.790263    -1.272377
  C      3.044458    -2.343813    -2.135594
  C     -2.381558     3.294063    -0.722368
  C     -3.098686    -4.034347    -0.390398
  C      4.090230    -3.790761     0.055358
  H      4.499760    -4.351954     0.907071
  C     -2.986935     3.844974     0.435427
  C      0.040922    -0.143510     2.162220
  C     -4.344989     3.551203     0.665918
  H     -4.825446     3.934856     1.579928
  C     -0.151171    -3.258986    -1.314815
  H     -0.147973    -2.761123    -0.327013
  C     -3.117291     2.520501    -1.658563
  C     -6.989752    -1.128066     0.017554
  C      2.287494    -3.350500    -1.487099
  C     -6.565488    -2.460093    -0.148129
  C     -8.794633    -3.108982     0.704443
  H     -9.496925    -3.915815     0.963905
  C     -4.658594    -2.095103    -1.742795
  H     -5.260485    -1.324306    -2.245987
  C     -0.825646     4.974593    -1.721830
  H     -1.097187     5.792967    -1.020779
  H     -1.474567     5.060834    -2.616478
  C     -5.097501     2.754272    -0.221690
  C     -2.597485    -3.331238    -1.512960
  C      4.863924    -2.767459    -0.533180
  C     -2.235695     4.754716     1.374896
  H     -2.285653     5.809119     1.022933
  H     -1.170207     4.468253     1.471591
  H     -2.681619     4.734183     2.388577
  C      2.512834    -1.617371    -3.344939
  H      1.475314    -1.261913    -3.177484
  H      2.525154    -2.266603    -4.247485
  H      3.139393    -0.737952    -3.577305
  C     -7.511100    -3.445083     0.221906
  H     -7.236273    -4.505026     0.104068
  C     -4.470170     2.251807    -1.384257
  H     -5.051743     1.635969    -2.086884
  C      2.548106     3.546714    -1.108687
  C     -3.360134    -2.359442    -2.207624
  C     -2.229557    -4.985636     0.395613
  H     -2.840672    -5.661595     1.023937
  H     -1.559065    -4.405458     1.067773
  H     -1.587760    -5.609942    -0.259997
  C      3.171001     2.580387    -1.942285
  C     -5.205678    -2.787003    -0.641160
  C      2.630765     5.380455     0.669077
  H      1.556311     5.188976     0.851464
  H      2.734278     6.347440     0.128135
  H      3.118548     5.501140     1.655350
  C     -6.501409     2.411244     0.124103
  C     -0.929220    -4.350177    -3.201896
  H     -1.360685    -3.840665    -4.085262
  H     -1.366891    -5.367772    -3.141520
  C      5.223440     2.847762    -0.619879
  C     -7.437348     3.374970     0.568974
  H     -7.132810     4.433282     0.575469
  C      1.919867    -5.081221     0.346598
  H      1.204638    -4.552289     1.014666
  H      2.529245    -5.759260     0.974316
  H      1.319177    -5.702965    -0.348852
  C     -8.267294    -0.760599     0.512555
  C      4.318115    -2.050263    -1.621998
  H      4.912215    -1.256734    -2.097232
  C      0.624141    -4.351379    -3.204199
  H      1.060731    -5.370252    -3.165077
  H      1.052547    -3.825724    -4.079788
  C     -6.964622     1.082445     0.130741
  C      3.267157     4.263782    -0.119572
  C     -9.189520    -1.769606     0.854156
  H    -10.189179    -1.513027     1.236046
  C     -8.739015     3.023128     0.987625
  H     -9.429649     3.816699     1.311494
  C      0.673298     4.949384    -2.053449
  H      0.874180     4.786952    -3.135498
  H      1.202447     5.871791    -1.742699
  C     -4.417759    -3.757958     0.013150
  H     -4.826417    -4.281821     0.891479
  C     -2.800551    -1.613161    -3.393436
  H     -1.748769    -1.306894    -3.220729
  H     -3.388403    -0.697499    -3.588521
  H     -2.841555    -2.225386    -4.321200
  C      0.133405     3.042357    -0.749797
  C     -2.451180     2.011831    -2.911386
  H     -1.698853     1.233205    -2.661717
  H     -1.907739     2.820783    -3.443038
  H     -3.192660     1.584747    -3.613234
  C     -8.254205     0.694790     0.579326
  C      4.602894     3.887786     0.108915
  H      5.161487     4.381026     0.920016
  C      6.920728     1.046952    -0.085160
  C      6.589865     2.406337    -0.244975
  C      7.628700     3.316885     0.064389
  H      7.432481     4.393491    -0.058437
  C      8.900572     2.890892     0.503339
  H      9.673523     3.644753     0.717181
  C      9.190989     1.528329     0.675542
  H     10.177997     1.198573     1.033351
  C      8.180525     0.592087     0.381853
  C      2.392734     1.942359    -3.065461
  H      3.068009     1.410653    -3.762286
  H      1.834673     2.700359    -3.651975
  H      1.639983     1.221515    -2.679562
  C      4.506441     2.230301    -1.668779
  H      4.996938     1.456486    -2.278425
  C     -9.161602     1.684196     1.006533
  H    -10.169724     1.412279     1.354021
  C      8.065031    -0.856411     0.466389
  C      8.917326    -1.897983     0.880672
  H      9.941713    -1.685438     1.221775
  C      8.422550    -3.211392     0.846378
  H      9.068060    -4.046347     1.158803
  C      7.113128    -3.486439     0.400252
  H      6.772954    -4.532491     0.352469
  C      6.228276    -2.468593    -0.034480
  C      6.749821    -1.160225     0.028163
  C      2.187816     1.120692     0.231934
  C      1.448096    -0.085664     2.203058
  H      1.841205     0.759613     2.797044
  H      2.550982     0.299212    -0.425824
  H      2.965816     1.680109     0.796968
  C      2.416808    -1.220711     1.994656
  H      3.415807    -0.830282     1.708529
  H     -0.469190     0.603864     2.784183
  C     -0.717277    -1.404559     1.916143
  O     -0.187403    -2.444846     1.508498
  O     -2.006974    -1.465900     2.282611
  C     -3.028001    -0.371955     2.236354
  C     -3.039464     0.177948     0.818447
  H     -3.897893     0.855417     0.693656
  H     -2.118964     0.755897     0.589245
  H     -3.119946    -0.631877     0.068876
  C     -4.320544    -1.134161     2.549131
  H     -5.192731    -0.458842     2.445140
  H     -4.444683    -1.973358     1.841860
  H     -4.299067    -1.537151     3.581442
  C     -2.805564     0.728623     3.287605
  H     -2.042633     1.476925     2.994943
  H     -3.756762     1.284956     3.409419
  H     -2.537061     0.292663     4.270702
  H      2.079435    -1.917100     1.206689
  C      2.533838    -1.950257     3.359153
  H      1.524435    -2.306923     3.659851
  H      2.851188    -1.218013     4.135866
  C      3.508211    -3.135280     3.350712
  H      3.115141    -3.906576     2.655504
  H      4.486821    -2.810161     2.930625
  C      3.709384    -3.747630     4.741813
  H      2.746183    -4.096057     5.171808
  H      4.396716    -4.618027     4.708540
  H      4.140172    -3.008224     5.449879
 
184
system 1 - CI1-INcis_COOtBu-cph3
  Ru     0.326865     1.566567    -0.039141
  Cl     1.023783     2.891273     1.862943
  Cl    -0.540105     0.358682    -2.003275
  O     -6.913853    -0.010006     0.050508
  O      5.229211     0.397753    -1.729360
  N     -1.823117     3.822934    -0.620939
  C      1.937350    -3.574328    -1.746674
  N     -0.001703    -3.007307    -3.132415
  N     -2.207755    -3.009965    -2.914828
  N      0.183837     4.075021    -1.485975
  C      2.110083    -1.803872    -3.481735
  C     -3.066222     3.302089    -0.131078
  C     -3.899554    -3.743985    -1.294529
  C      3.285191    -3.349172    -1.421202
  H      3.729139    -3.928945    -0.598063
  C     -3.421200     3.494814     1.223618
  C     -0.554368     0.463331     1.155579
  C     -4.727705     3.137815     1.612172
  H     -5.019225     3.252154     2.668207
  C     -1.039254    -2.681730    -2.366259
  H     -0.913204    -2.216523    -1.370754
  C     -3.973574     2.774955    -1.084269
  C     -7.719068    -1.129719     0.055115
  C      1.374237    -2.793587    -2.784968
  C     -7.365086    -2.363931    -0.518824
  C     -9.517396    -3.203749     0.359026
  H    -10.222264    -4.043369     0.457710
  C     -5.607790    -1.669264    -2.192247
  H     -6.262405    -0.842659    -2.506749
  C     -1.831073     5.212883    -1.153393
  H     -1.832687     5.929257    -0.302693
  H     -2.746057     5.389199    -1.751654
  C     -5.659497     2.608680     0.693862
  C     -3.505611    -2.851800    -2.319651
  C      4.045445    -2.349460    -2.066017
  C     -2.426908     4.051306     2.211028
  H     -2.130670     5.089489     1.947607
  H     -1.484498     3.462688     2.223979
  H     -2.846197     4.073708     3.235193
  C      1.493019    -0.982449    -4.586540
  H      0.455391    -0.686721    -4.333247
  H      1.486065    -1.533554    -5.552838
  H      2.070810    -0.053373    -4.748802
  C     -8.305597    -3.404289    -0.338901
  H     -8.082379    -4.392817    -0.770285
  C     -5.265078     2.432440    -0.651217
  H     -5.979979     2.009528    -1.372967
  C      1.606606     3.915017    -1.624132
  C     -4.341337    -1.807015    -2.786563
  C     -2.925746    -4.739710    -0.709989
  H     -3.446471    -5.506490    -0.105135
  H     -2.207693    -4.215334    -0.040081
  H     -2.328384    -5.260562    -1.486686
  C      2.134041     3.163641    -2.710932
  C     -6.051399    -2.555444    -1.186641
  C      1.943136     5.547366     0.322481
  H      0.881535     5.383434     0.581997
  H      2.054453     6.567558    -0.108831
  H      2.518289     5.513577     1.266819
  C     -7.011534     2.195453     1.152792
  C     -1.997093    -3.706930    -4.209704
  H     -2.545348    -3.185748    -5.019141
  H     -2.397071    -4.739491    -4.134012
  C      4.343488     3.280424    -1.635137
  C     -7.817734     2.987886     2.003829
  H     -7.448376     3.984018     2.293948
  C      1.109781    -4.561721    -0.958969
  H      0.461540    -4.019661    -0.236523
  H      1.754954    -5.249412    -0.379632
  H      0.448694    -5.170447    -1.610729
  C     -8.910004    -0.906335     0.793160
  C      3.442853    -1.591365    -3.093135
  H      4.024527    -0.804934    -3.595343
  C     -0.456717    -3.657496    -4.386270
  H      0.008408    -4.660509    -4.470968
  H     -0.143372    -3.056086    -5.262329
  C     -7.558898     0.942889     0.817108
  C      2.455018     4.526009    -0.661550
  C     -9.832842    -1.961924     0.935398
  H    -10.768703    -1.820440     1.496765
  C     -9.076774     2.549401     2.470613
  H     -9.666693     3.214428     3.119751
  C     -0.538651     5.265765    -1.978307
  H     -0.721163     5.178822    -3.072589
  H      0.058076     6.181174    -1.797292
  C     -5.193637    -3.592338    -0.762840
  H     -5.525161    -4.264723     0.043806
  C     -3.843454    -0.831837    -3.824480
  H     -2.894635    -0.358453    -3.491657
  H     -4.585074    -0.031727    -4.005421
  H     -3.647425    -1.321935    -4.802157
  C     -0.610643     3.241526    -0.745014
  C     -3.535349     2.568557    -2.512242
  H     -2.652546     1.893863    -2.551295
  H     -3.232108     3.520720    -2.998593
  H     -4.349276     2.130630    -3.119827
  C     -8.804423     0.459388     1.294640
  C      3.814811     4.171622    -0.674688
  H      4.469354     4.555151     0.123240
  C      6.098814     1.448066    -1.485207
  C      5.744601     2.811894    -1.472930
  C      6.799834     3.701479    -1.155729
  H      6.583375     4.781014    -1.145941
  C      8.106234     3.255880    -0.862589
  H      8.886877     3.997618    -0.635028
  C      8.417233     1.887508    -0.842245
  H      9.427369     1.536721    -0.582994
  C      7.392882     0.970867    -1.148429
  C      1.244796     2.701456    -3.835924
  H      1.848313     2.358625    -4.698616
  H      0.582431     3.517810    -4.189254
  H      0.587624     1.867246    -3.506998
  C      3.505201     2.839963    -2.684408
  H      3.922577     2.204505    -3.480300
  C     -9.584316     1.285245     2.128843
  H    -10.557587     0.942892     2.511534
  C      7.289582    -0.480184    -1.151825
  C      8.162278    -1.535882    -0.825898
  H      9.198126    -1.333868    -0.515013
  C      7.669982    -2.848596    -0.896949
  H      8.328784    -3.693309    -0.644836
  C      6.343680    -3.108084    -1.300039
  H      5.996271    -4.150157    -1.375353
  C      5.438527    -2.073973    -1.643230
  C      5.954048    -0.766784    -1.533046
  C      2.294644     0.684954    -0.483870
  C      2.518148     0.227343     0.808893
  H      2.642245     0.982085     1.603587
  H      2.303363    -0.001878    -1.345461
  H      2.603231     1.729591    -0.679328
  C      2.779429    -1.198330     1.148520
  H      3.516940    -1.583305     0.414605
  C      3.275603    -1.418942     2.608657
  H     -0.630337     0.807207     2.210928
  C      2.106582    -0.946739     3.502229
  C      2.139422     0.284206     4.189262
  C      0.896685    -1.681561     3.520448
  C      1.017594     0.751968     4.896236
  C     -0.214076    -1.233573     4.250078
  C     -0.159115    -0.010732     4.943129
  H      3.049439     0.900326     4.162807
  H      0.815840    -2.617094     2.946739
  H      1.068613     1.726164     5.405908
  H     -1.135028    -1.835704     4.250046
  H     -1.032199     0.349594     5.509887
  C     -0.897444    -0.981678     0.976886
  O     -0.172798    -1.775832     0.364042
  O     -1.961886    -1.494214     1.627191
  C     -3.278514    -0.801804     1.750967
  C     -3.634257    -0.293448     0.358891
  H     -4.679204     0.053151     0.326759
  H     -2.975841     0.540422     0.049597
  H     -3.525523    -1.112968    -0.374252
  C     -4.208375    -1.935375     2.192792
  H     -5.257820    -1.578390     2.205519
  H     -4.139080    -2.781335     1.483885
  H     -3.939880    -2.297910     3.205532
  C     -3.250752     0.305751     2.807072
  H     -2.653128     1.177531     2.485061
  H     -4.286109     0.664955     2.972836
  H     -2.848448    -0.072301     3.765969
  H      1.865078    -1.800879     0.952779
  C      3.655148    -2.913465     2.773652
  C      3.182425    -3.741001     3.811586
  C      4.608138    -3.455413     1.878722
  C      3.601418    -5.081748     3.914567
  C      5.022135    -4.791599     1.973003
  C      4.508750    -5.620047     2.988498
  H      2.484141    -3.339430     4.560229
  H      5.069237    -2.809860     1.114513
  H      3.214633    -5.706748     4.735193
  H      5.768320    -5.179295     1.260525
  H      4.833537    -6.669128     3.071099
  C      4.582323    -0.644720     2.903111
  C      5.132542    -0.732176     4.203435
  C      5.288261     0.100081     1.935690
  C      6.324134    -0.073542     4.534799
  C      6.484687     0.767084     2.264900
  C      7.005012     0.686790     3.564635
  H      4.607882    -1.329933     4.965547
  H      4.925481     0.176983     0.900527
  H      6.726801    -0.155170     5.556801
  H      7.005978     1.350140     1.490590
  H      7.940125     1.208358     3.822459

184
system 1 - TS1-INcis_COOtBu-cph3 
  Ru     0.269486     1.573700     0.011338
  Cl     0.789406     2.905430     1.943778
  Cl    -0.534867     0.327094    -1.930090
  O     -6.871859    -0.089090     0.016612
  O      5.271714     0.507326    -1.612008
  N     -1.908787     3.803264    -0.749450
  C      2.094718    -3.576956    -1.845263
  N      0.125384    -3.008785    -3.186166
  N     -2.076999    -3.040461    -2.922341
  N      0.153361     4.086042    -1.446308
  C      2.192557    -1.713817    -3.485128
  C     -3.172024     3.303761    -0.286210
  C     -3.655041    -3.735279    -1.169018
  C      3.430506    -3.309599    -1.502862
  H      3.899856    -3.910389    -0.710159
  C     -3.585185     3.576815     1.038538
  C     -0.286383     0.231741     1.209262
  C     -4.901569     3.224125     1.396676
  H     -5.237027     3.392368     2.432464
  C     -0.900144    -2.715431    -2.392731
  H     -0.762236    -2.280787    -1.384848
  C     -4.040162     2.723524    -1.245750
  C     -7.606219    -1.253661     0.105083
  C      1.499271    -2.769052    -2.843071
  C     -7.176609    -2.503884    -0.375103
  C     -9.273144    -3.408655     0.571256
  H     -9.922520    -4.281580     0.738165
  C     -5.513766    -1.829813    -2.144003
  H     -6.225190    -1.064281    -2.488450
  C     -1.904606     5.185371    -1.303551
  H     -2.018513     5.912079    -0.469973
  H     -2.759432     5.321142    -1.994921
  C     -5.790072     2.631757     0.474907
  C     -3.354218    -2.907392    -2.278390
  C      4.147761    -2.246649    -2.092607
  C     -2.653442     4.229124     2.029502
  H     -2.530321     5.312465     1.808676
  H     -1.637925     3.780662     2.010554
  H     -3.049380     4.149994     3.060366
  C      1.542472    -0.884446    -4.563809
  H      0.506955    -0.606084    -4.282252
  H      1.517283    -1.425630    -5.535223
  H      2.106138     0.051690    -4.730408
  C     -8.048590    -3.584979    -0.110535
  H     -7.763004    -4.587001    -0.467578
  C     -5.346221     2.395393    -0.845351
  H     -6.030018     1.925254    -1.568191
  C      1.580363     3.930317    -1.510453
  C     -4.263465    -1.940308    -2.776379
  C     -2.612071    -4.635535    -0.551638
  H     -3.074568    -5.392644     0.110001
  H     -1.914840    -4.025125     0.065279
  H     -2.003002    -5.167245    -1.311596
  C      2.158867     3.186704    -2.576027
  C     -5.869026    -2.663328    -1.061638
  C      1.815528     5.563616     0.452120
  H      0.738789     5.405032     0.643658
  H      1.960304     6.590279     0.047217
  H      2.332055     5.508916     1.429018
  C     -7.136690     2.190837     0.922364
  C     -1.884959    -3.705574    -4.237511
  H     -2.456954    -3.176966    -5.024533
  H     -2.264611    -4.746534    -4.174561
  C      4.327881     3.356113    -1.431416
  C     -8.009013     3.001548     1.685341
  H     -7.707342     4.039781     1.895063
  C      1.314315    -4.646059    -1.117949
  H      0.645667    -4.184418    -0.360394
  H      1.992263    -5.339731    -0.584951
  H      0.677079    -5.240855    -1.805066
  C     -8.819248    -1.048543     0.812342
  C      3.512671    -1.459327    -3.078149
  H      4.062704    -0.627390    -3.541657
  C     -0.348466    -3.625645    -4.449393
  H      0.128483    -4.618172    -4.579085
  H     -0.066657    -2.990686    -5.312618
  C     -7.593592     0.880762     0.687329
  C      2.380386     4.555988    -0.517111
  C     -9.673490    -2.146152     1.039219
  H    -10.622686    -2.018362     1.581159
  C     -9.247868     2.524081     2.167747
  H     -9.894285     3.203091     2.744599
  C     -0.537465     5.272201    -1.993449
  H     -0.605991     5.198928    -3.101379
  H      0.023206     6.194103    -1.741836
  C     -4.934595    -3.611606    -0.595351
  H     -5.196585    -4.240580     0.270009
  C     -3.869001    -1.015043    -3.901471
  H     -2.856895    -0.592219    -3.727734
  H     -4.581791    -0.173993    -3.988410
  H     -3.859820    -1.531900    -4.885874
  C     -0.681262     3.242678    -0.772401
  C     -3.545411     2.433017    -2.639896
  H     -2.715442     1.693379    -2.608618
  H     -3.140165     3.339069    -3.138640
  H     -4.357696     2.034769    -3.276711
  C     -8.813589     0.359653     1.190526
  C      3.746699     4.228417    -0.482957
  H      4.364501     4.620530     0.339720
  C      6.116619     1.561190    -1.304764
  C      5.731861     2.914667    -1.234396
  C      6.757666     3.808848    -0.841868
  H      6.518512     4.881980    -0.783942
  C      8.066060     3.375516    -0.539286
  H      8.823327     4.120190    -0.250586
  C      8.410036     2.015565    -0.591226
  H      9.422576     1.674135    -0.329261
  C      7.414993     1.094770    -0.971077
  C      1.313089     2.697194    -3.722131
  H      1.948133     2.370395    -4.567960
  H      0.634988     3.490959    -4.096036
  H      0.672006     1.845725    -3.406125
  C      3.534880     2.898345    -2.508076
  H      3.994001     2.276549    -3.291428
  C     -9.662926     1.202671     1.935022
  H    -10.619001     0.830825     2.333303
  C      7.347070    -0.355232    -1.063823
  C      8.246954    -1.407510    -0.809004
  H      9.277155    -1.200604    -0.482924
  C      7.790264    -2.724409    -0.976993
  H      8.472093    -3.567255    -0.787265
  C      6.470879    -2.989270    -1.397995
  H      6.149970    -4.031715    -1.546863
  C      5.536953    -1.958198    -1.665113
  C      6.020901    -0.649529    -1.472035
  C      2.193331     0.850580    -0.363055
  C      2.135076     0.222623     0.912604
  H      2.249847     0.887595     1.784737
  H      2.337276     0.235059    -1.269412
  H      2.675279     1.842698    -0.365231
  C      2.575393    -1.208743     1.102187
  H      3.369883    -1.387286     0.349891
  C      3.134618    -1.468186     2.540253
  H     -0.247818     0.498786     2.287558
  C      1.959933    -1.169679     3.497419
  C      1.912171    -0.004738     4.292326
  C      0.815290    -2.003880     3.483247
  C      0.783839     0.294734     5.076438
  C     -0.303943    -1.720146     4.280280
  C     -0.321211    -0.570568     5.090299
  H      2.762992     0.691108     4.296331
  H      0.789608    -2.885022     2.825083
  H      0.775107     1.215914     5.679267
  H     -1.175668    -2.391189     4.247612
  H     -1.194909    -0.346669     5.722583
  C     -0.838294    -1.137652     0.976954
  O     -0.231321    -2.024372     0.363456
  O     -1.984320    -1.485161     1.582594
  C     -3.173904    -0.590468     1.744189
  C     -3.557435    -0.161067     0.335385
  H     -4.523101     0.367500     0.346471
  H     -2.788985     0.502254    -0.105449
  H     -3.664076    -1.048896    -0.312257
  C     -4.217702    -1.532853     2.349094
  H     -5.192434    -1.010455     2.422084
  H     -4.349331    -2.422296     1.704081
  H     -3.913580    -1.865247     3.362126
  C     -2.909262     0.591026     2.681249
  H     -2.259584     1.359929     2.223985
  H     -3.878365     1.077651     2.909197
  H     -2.447422     0.251026     3.627728
  H      1.772231    -1.930366     0.858397
  C      3.667787    -2.923555     2.603540
  C      3.258866    -3.879719     3.554960
  C      4.702192    -3.284019     1.707617
  C      3.821932    -5.170630     3.571163
  C      5.262786    -4.569004     1.718438
  C      4.814553    -5.528352     2.645620
  H      2.502992    -3.617903     4.308810
  H      5.108400    -2.534201     1.011191
  H      3.483772    -5.897777     4.326521
  H      6.071321    -4.810707     1.010020
  H      5.255594    -6.537373     2.662828
  C      4.369451    -0.585904     2.854384
  C      4.961596    -0.703140     4.134089
  C      4.976384     0.284440     1.924541
  C      6.089848     0.049467     4.486935
  C      6.105494     1.049275     2.277474
  C      6.663416     0.939878     3.559299
  H      4.521127    -1.401283     4.863594
  H      4.588130     0.387078     0.902019
  H      6.526182    -0.060118     5.492372
  H      6.546940     1.733107     1.536750
  H      7.546133     1.538325     3.834131

184
system 1 - MCB-INcis_COOtBu-cph3
  Ru     0.156903     1.613729    -0.038775
  Cl     0.649131     2.965514     1.871067
  Cl    -0.606365     0.282616    -1.926100
  O     -6.816582    -0.111723     0.040545
  O      5.279708     0.488029    -1.522121
  N     -1.911765     3.814891    -0.919070
  C      2.132098    -3.618202    -1.850568
  N      0.147235    -3.078993    -3.184160
  N     -2.053520    -3.126258    -2.901856
  N      0.182821     4.087945    -1.539938
  C      2.191500    -1.746389    -3.482197
  C     -3.176766     3.330320    -0.441514
  C     -3.583292    -3.787283    -1.093229
  C      3.463008    -3.324529    -1.507533
  H      3.951297    -3.918960    -0.720936
  C     -3.592657     3.650559     0.872958
  C      0.055252     0.033822     1.303946
  C     -4.900242     3.286038     1.249273
  H     -5.236004     3.488340     2.278781
  C     -0.875020    -2.791075    -2.385195
  H     -0.736452    -2.357115    -1.375521
  C     -4.039607     2.703738    -1.376943
  C     -7.529895    -1.282790     0.194460
  C      1.519901    -2.818832    -2.844902
  C     -7.086854    -2.546285    -0.235284
  C     -9.152872    -3.441093     0.785159
  H     -9.784195    -4.316080     1.002888
  C     -5.472459    -1.907900    -2.058704
  H     -6.195704    -1.153388    -2.402545
  C     -1.879589     5.190774    -1.485322
  H     -2.009101     5.927117    -0.662549
  H     -2.713081     5.325267    -2.202387
  C     -5.781398     2.645443     0.353927
  C     -3.317172    -2.987549    -2.232093
  C      4.160639    -2.250776    -2.100668
  C     -2.686231     4.376904     1.834797
  H     -2.644818     5.463193     1.597780
  H     -1.645653     3.993734     1.806388
  H     -3.056553     4.286774     2.874366
  C      1.523488    -0.937518    -4.565154
  H      0.494823    -0.648441    -4.268525
  H      1.473369    -1.501888    -5.522066
  H      2.088796    -0.010199    -4.767990
  C     -7.935965    -3.628349     0.092845
  H     -7.639714    -4.640720    -0.224020
  C     -5.338447     2.367575    -0.958626
  H     -6.017532     1.860577    -1.660556
  C      1.610707     3.923910    -1.536296
  C     -4.241243    -2.031758    -2.724124
  C     -2.526411    -4.679634    -0.489025
  H     -2.974009    -5.428900     0.191558
  H     -1.816648    -4.058928     0.102413
  H     -1.934754    -5.220112    -1.256422
  C      2.219392     3.126272    -2.540156
  C     -5.793774    -2.714197    -0.945223
  C      1.770800     5.608457     0.388747
  H      0.686430     5.457313     0.541222
  H      1.932999     6.624598    -0.035409
  H      2.247183     5.579768     1.387029
  C     -7.118855     2.205760     0.828177
  C     -1.869017    -3.794084    -4.216645
  H     -2.446950    -3.269154    -5.001792
  H     -2.244060    -4.836348    -4.149331
  C      4.340060     3.324308    -1.317340
  C     -8.000497     3.040386     1.553699
  H     -7.717000     4.093825     1.704697
  C      1.376418    -4.712289    -1.134911
  H      0.707035    -4.274924    -0.364040
  H      2.070739    -5.404964    -0.621989
  H      0.742522    -5.305058    -1.826667
  C     -8.738373    -1.064775     0.905455
  C      3.506914    -1.465773    -3.075617
  H      4.043167    -0.624632    -3.539474
  C     -0.332702    -3.709297    -4.439138
  H      0.147114    -4.701227    -4.563222
  H     -0.060046    -3.081559    -5.310444
  C     -7.551105     0.876955     0.667106
  C      2.370479     4.572110    -0.528340
  C     -9.569644    -2.164614     1.197383
  H    -10.514288    -2.026877     1.744815
  C     -9.225658     2.566099     2.072676
  H     -9.880724     3.262781     2.617806
  C     -0.491060     5.258966    -2.136900
  H     -0.527197     5.156731    -3.244132
  H      0.063160     6.186391    -1.892187
  C     -4.843023    -3.646541    -0.481183
  H     -5.075745    -4.251691     0.409199
  C     -3.884492    -1.132342    -3.882416
  H     -2.866740    -0.707299    -3.753673
  H     -4.598467    -0.291494    -3.962128
  H     -3.911182    -1.670521    -4.855038
  C     -0.681294     3.258562    -0.894805
  C     -3.548686     2.380486    -2.765143
  H     -2.719758     1.640530    -2.720044
  H     -3.143747     3.275652    -3.283255
  H     -4.362746     1.969414    -3.391555
  C     -8.756107     0.360692     1.210085
  C      3.730005     4.232914    -0.423825
  H      4.316047     4.646667     0.411403
  C      6.118382     1.530461    -1.162485
  C      5.733206     2.882042    -1.069685
  C      6.748214     3.764528    -0.625077
  H      6.510547     4.836690    -0.548334
  C      8.046655     3.320141    -0.296874
  H      8.795819     4.054777     0.035398
  C      8.393572     1.962576    -0.384848
  H      9.401176     1.614301    -0.113086
  C      7.410667     1.054440    -0.821899
  C      1.410490     2.579613    -3.686454
  H      2.069815     2.266283    -4.518732
  H      0.697114     3.329872    -4.082663
  H      0.806220     1.705806    -3.359606
  C      3.585481     2.826408    -2.403432
  H      4.069449     2.169950    -3.141778
  C     -9.615453     1.225821     1.916524
  H    -10.560135     0.857145     2.343915
  C      7.355270    -0.388519    -0.998180
  C      8.268546    -1.445235    -0.821855
  H      9.297301    -1.249792    -0.484330
  C      7.829914    -2.750711    -1.093314
  H      8.525565    -3.595663    -0.976452
  C      6.508827    -3.001954    -1.518717
  H      6.195983    -4.035130    -1.734321
  C      5.558921    -1.967163    -1.697054
  C      6.033364    -0.668758    -1.430859
  C      1.968758     0.931455    -0.299699
  C      1.597833     0.145147     1.035361
  H      1.953324     0.807084     1.846630
  H      2.142141     0.293149    -1.189982
  H      2.775149     1.656735    -0.087803
  C      2.458344    -1.165740     1.077359
  H      3.285207    -1.086059     0.348200
  C      3.041366    -1.388790     2.519916
  H     -0.182803     0.404920     2.313434
  C      1.835419    -1.332707     3.482471
  C      1.605818    -0.243804     4.350574
  C      0.833717    -2.330009     3.397413
  C      0.435408    -0.169182     5.127362
  C     -0.330068    -2.264632     4.178133
  C     -0.532264    -1.184962     5.054948
  H      2.339911     0.572051     4.411253
  H      0.956337    -3.164054     2.690720
  H      0.282305     0.696482     5.790580
  H     -1.092454    -3.052834     4.083572
  H     -1.444055    -1.131264     5.670551
  C     -0.682935    -1.227577     0.984671
  O     -0.189582    -2.150359     0.322628
  O     -1.883437    -1.454874     1.534545
  C     -3.013044    -0.501357     1.742993
  C     -3.456476    -0.078772     0.350300
  H     -4.401704     0.484046     0.408208
  H     -2.690685     0.554564    -0.136350
  H     -3.625990    -0.966558    -0.285216
  C     -4.061425    -1.390069     2.420074
  H     -5.010663    -0.829900     2.535605
  H     -4.259145    -2.284669     1.798784
  H     -3.713357    -1.716981     3.420673
  C     -2.668702     0.695848     2.635471
  H     -2.027113     1.442982     2.131545
  H     -3.613864     1.212267     2.897352
  H     -2.172607     0.369878     3.570562
  H      1.859027    -2.036455     0.766873
  C      3.777021    -2.757699     2.545861
  C      3.541456    -3.748957     3.522361
  C      4.821669    -2.979946     1.619514
  C      4.289246    -4.940959     3.540959
  C      5.567765    -4.167612     1.634765
  C      5.298406    -5.163126     2.591124
  H      2.775864    -3.590507     4.294978
  H      5.086793    -2.196787     0.893402
  H      4.083126    -5.695542     4.316665
  H      6.380489    -4.300918     0.904774
  H      5.887382    -6.093540     2.609552
  C      4.143148    -0.362920     2.884167
  C      4.708631    -0.415047     4.180228
  C      4.687836     0.558176     1.965526
  C      5.752964     0.441537     4.554905
  C      5.736840     1.421157     2.336969
  C      6.269794     1.371363     3.633171
  H      4.323957    -1.152023     4.902955
  H      4.319023     0.612059     0.932581
  H      6.171854     0.377872     5.571649
  H      6.138844     2.131913     1.599309
  H      7.091039     2.045590     3.922389

184
system 1 - TS2-INcis_COOtBu-cph3
  Ru     0.160557     1.628105    -0.043612
  Cl     0.679836     2.969658     1.857892
  Cl    -0.674161     0.332836    -1.942630
  O     -6.780065    -0.110019     0.100313
  O      5.266153     0.478657    -1.478862
  N     -1.890106     3.822165    -0.977022
  C      2.075514    -3.577637    -1.889020
  N      0.109387    -2.965209    -3.243028
  N     -2.094598    -2.997581    -3.003881
  N      0.207157     4.070272    -1.592384
  C      2.183724    -1.712492    -3.526535
  C     -3.145016     3.359272    -0.455593
  C     -3.602862    -3.717618    -1.214853
  C      3.408996    -3.305420    -1.538042
  H      3.880604    -3.907171    -0.746903
  C     -3.508984     3.685758     0.874452
  C      0.050688     0.029831     1.293766
  C     -4.791263     3.301783     1.311373
  H     -5.084462     3.510391     2.352519
  C     -0.920522    -2.698718    -2.433614
  H     -0.794495    -2.329152    -1.397480
  C     -4.042991     2.723699    -1.348935
  C     -7.501762    -1.278123     0.245308
  C      1.486137    -2.764552    -2.884004
  C     -7.095650    -2.532326    -0.244948
  C     -9.120593    -3.437381     0.846392
  H     -9.751131    -4.312193     1.067098
  C     -5.552392    -1.878704    -2.125049
  H     -6.297656    -1.135380    -2.446543
  C     -1.848467     5.177135    -1.592325
  H     -1.943610     5.944031    -0.791835
  H     -2.696214     5.305603    -2.292989
  C     -5.702241     2.640140     0.460521
  C     -3.365887    -2.891092    -2.345509
  C      4.127736    -2.240538    -2.122300
  C     -2.557172     4.390823     1.807451
  H     -1.947143     5.156773     1.289748
  H     -1.818082     3.684114     2.242961
  H     -3.100300     4.882086     2.637408
  C      1.515319    -0.908856    -4.612689
  H      0.601813    -0.415587    -4.218925
  H      1.217434    -1.548251    -5.470987
  H      2.191926    -0.127151    -5.004971
  C     -7.940489    -3.615176     0.090689
  H     -7.670048    -4.620272    -0.269488
  C     -5.316688     2.370129    -0.870767
  H     -6.020101     1.853640    -1.541130
  C      1.635628     3.918058    -1.560818
  C     -4.327874    -1.959273    -2.811197
  C     -2.534768    -4.617339    -0.640860
  H     -2.976731    -5.387165     0.020240
  H     -1.822861    -4.016346    -0.032441
  H     -1.948885    -5.133333    -1.429002
  C      2.268701     3.117405    -2.547159
  C     -5.831478    -2.691925    -1.007504
  C      1.746724     5.614579     0.354942
  H      0.655790     5.475564     0.466835
  H      1.933910     6.626389    -0.069200
  H      2.185495     5.586106     1.370167
  C     -7.011856     2.182423     0.991559
  C     -1.818756    -3.226361    -4.457282
  H     -1.759229    -2.226714    -4.941161
  H     -2.581725    -3.840581    -4.966713
  C      4.355775     3.316962    -1.269860
  C     -7.849360     2.996221     1.790419
  H     -7.549810     4.041689     1.964071
  C      1.298726    -4.654256    -1.169437
  H      0.665168    -4.202971    -0.377052
  H      1.980480    -5.377476    -0.682306
  H      0.627971    -5.220047    -1.847934
  C     -8.669898    -1.071410     1.023555
  C      3.499752    -1.449064    -3.110129
  H      4.056873    -0.621506    -3.573887
  C     -0.415694    -3.816400    -4.350471
  H     -0.455394    -4.859401    -3.956572
  H      0.196788    -3.797905    -5.269063
  C     -7.466921     0.863751     0.801686
  C      2.368340     4.569132    -0.536581
  C     -9.500316    -2.170765     1.319766
  H    -10.414273    -2.040694     1.918730
  C     -9.052424     2.514992     2.351721
  H     -9.671927     3.197108     2.953858
  C     -0.474315     5.189577    -2.273611
  H     -0.537688     4.986391    -3.365840
  H      0.086859     6.132709    -2.124613
  C     -4.853508    -3.611988    -0.579024
  H     -5.055924    -4.234963     0.306446
  C     -4.047673    -1.030242    -3.968266
  H     -2.982852    -0.724975    -3.998992
  H     -4.648775    -0.106968    -3.874155
  H     -4.311049    -1.491767    -4.944908
  C     -0.661413     3.263181    -0.925444
  C     -3.618743     2.367794    -2.750316
  H     -3.107161     1.382305    -2.739064
  H     -2.879745     3.078493    -3.168196
  H     -4.486912     2.319327    -3.436262
  C     -8.651252     0.340869     1.383318
  C      3.724557     4.227051    -0.394322
  H      4.288148     4.639284     0.457092
  C      6.105956     1.504504    -1.076583
  C      5.735640     2.859955    -0.981776
  C      6.745716     3.724717    -0.493409
  H      6.519693     4.799087    -0.413095
  C      8.025738     3.258479    -0.125089
  H      8.773045     3.979074     0.240474
  C      8.356571     1.896827    -0.213767
  H      9.348973     1.531957     0.090148
  C      7.377722     1.006563    -0.694507
  C      1.484225     2.582800    -3.716427
  H      2.130585     1.979950    -4.380345
  H      1.058871     3.408308    -4.325938
  H      0.642177     1.942883    -3.376593
  C      3.630795     2.821638    -2.378391
  H      4.132782     2.162648    -3.101816
  C     -9.465159     1.185969     2.163575
  H    -10.392848     0.810381     2.621118
  C      7.307541    -0.433537    -0.887510
  C      8.197614    -1.505328    -0.686811
  H      9.213379    -1.329344    -0.302547
  C      7.755152    -2.799623    -1.001220
  H      8.434747    -3.655603    -0.870844
  C      6.451406    -3.025085    -1.489732
  H      6.135192    -4.049702    -1.738674
  C      5.519821    -1.976423    -1.682930
  C      5.999620    -0.689156    -1.375538
  C      1.936297     0.883460    -0.359365
  C      1.583119     0.130654     1.006860
  H      1.969231     0.803937     1.794229
  H      2.062751     0.212576    -1.232913
  H      2.779358     1.575463    -0.178976
  C      2.454896    -1.175886     1.046197
  H      3.293765    -1.057170     0.336012
  C      3.041266    -1.418643     2.485500
  H     -0.197313     0.411873     2.297174
  C      1.854496    -1.315286     3.466532
  C      1.688799    -0.222533     4.343864
  C      0.812473    -2.272104     3.398887
  C      0.541105    -0.107371     5.148737
  C     -0.326992    -2.168197     4.210759
  C     -0.464923    -1.086733     5.097610
  H      2.457206     0.561793     4.390724
  H      0.884621    -3.104541     2.683396
  H      0.437020     0.759681     5.819591
  H     -1.120861    -2.926335     4.131846
  H     -1.356143    -1.003487     5.739506
  C     -0.683159    -1.230004     0.960848
  O     -0.190487    -2.123522     0.259869
  O     -1.860133    -1.492803     1.547287
  C     -3.028564    -0.579475     1.717040
  C     -3.428896    -0.132643     0.319370
  H     -4.367061     0.441333     0.366981
  H     -2.647163     0.501039    -0.139457
  H     -3.597449    -1.008004    -0.334412
  C     -4.083024    -1.500534     2.337786
  H     -5.064108    -0.985179     2.354536
  H     -4.186234    -2.420235     1.731203
  H     -3.807497    -1.781439     3.374297
  C     -2.735421     0.607093     2.641012
  H     -2.105843     1.375641     2.154916
  H     -3.695870     1.095425     2.901160
  H     -2.238827     0.274857     3.573344
  H      1.873628    -2.046674     0.703507
  C      3.727573    -2.813250     2.495928
  C      3.446756    -3.812350     3.451921
  C      4.763444    -3.063013     1.566147
  C      4.139522    -5.037402     3.446595
  C      5.453128    -4.284733     1.556161
  C      5.136973    -5.286650     2.491410
  H      2.689786    -3.633770     4.228384
  H      5.062681    -2.278508     0.854652
  H      3.899059    -5.797075     4.207280
  H      6.258160    -4.442480     0.822362
  H      5.681767    -6.243780     2.489754
  C      4.175481    -0.424818     2.840134
  C      4.793265    -0.545910     4.107754
  C      4.681937     0.546297     1.952311
  C      5.853398     0.289266     4.485509
  C      5.745615     1.390141     2.328005
  C      6.332399     1.269107     3.595516
  H      4.433848    -1.318510     4.805903
  H      4.270084     0.660625     0.940800
  H      6.313348     0.170698     5.479340
  H      6.115156     2.143229     1.616049
  H      7.165110     1.928124     3.886991

184
system 1 - CI2-INcis_COOtBu-cph3
  Ru    -0.080957     1.564252     0.039936
  Cl     0.420015     2.839288     2.020295
  Cl    -0.785279     0.248531    -1.874796
  O     -6.754716    -0.078991    -0.060739
  O      5.370821     0.593534    -1.467776
  N     -1.813212     3.916716    -0.881447
  C      2.210145    -3.499224    -1.950027
  N      0.208286    -2.925844    -3.242541
  N     -1.990134    -3.058829    -2.982449
  N      0.315911     4.220154    -1.338848
  C      2.221590    -1.536980    -3.473754
  C     -3.087338     3.417747    -0.441688
  C     -3.589665    -3.825278    -1.282293
  C      3.546560    -3.214632    -1.620928
  H      4.059922    -3.856480    -0.890864
  C     -3.542084     3.723530     0.866102
  C     -0.165423    -0.252263     1.473994
  C     -4.851088     3.334618     1.211295
  H     -5.211999     3.528327     2.233815
  C     -0.825309    -2.735790    -2.427977
  H     -0.715916    -2.390033    -1.382995
  C     -3.926139     2.790844    -1.400193
  C     -7.481234    -1.245136     0.074488
  C      1.572727    -2.652538    -2.887515
  C     -7.051814    -2.508701    -0.371376
  C     -9.135281    -3.391324     0.625648
  H     -9.779278    -4.261089     0.826458
  C     -5.388527    -1.803375    -2.119105
  H     -6.077882    -0.998858    -2.414420
  C     -1.750484     5.326146    -1.337852
  H     -1.948451     6.004641    -0.479968
  H     -2.523880     5.514127    -2.109307
  C     -5.702965     2.684552     0.294568
  C     -3.268584    -2.938749    -2.338751
  C      4.224387    -2.103142    -2.166153
  C     -2.688953     4.482162     1.851231
  H     -2.724201     5.574645     1.643537
  H     -1.627976     4.163245     1.820480
  H     -3.056511     4.340747     2.886298
  C      1.529868    -0.680760    -4.504410
  H      0.508476    -0.403312    -4.172642
  H      1.456827    -1.202710    -5.483569
  H      2.094485     0.251896    -4.682026
  C     -7.917694    -3.583719    -0.063390
  H     -7.635816    -4.594906    -0.396569
  C     -5.226505     2.423400    -1.009693
  H     -5.884965     1.919580    -1.733342
  C      1.735767     4.060850    -1.331978
  C     -4.151703    -1.918934    -2.774057
  C     -2.583760    -4.817426    -0.751591
  H     -3.078360    -5.619772    -0.171176
  H     -1.871439    -4.293064    -0.076058
  H     -1.988742    -5.290844    -1.559569
  C      2.335339     3.285981    -2.358625
  C     -5.759079    -2.681299    -1.077662
  C      1.871455     5.570607     0.727675
  H      0.803918     5.340482     0.901794
  H      1.959091     6.623004     0.376876
  H      2.385056     5.499804     1.705481
  C     -7.046903     2.236721     0.743514
  C     -1.784204    -3.588621    -4.354005
  H     -2.344797    -2.980659    -5.090627
  H     -2.164504    -4.629504    -4.403692
  C      4.455881     3.415990    -1.129163
  C     -7.933473     3.070872     1.464855
  H     -7.647076     4.122372     1.623432
  C      1.477218    -4.639960    -1.284873
  H      0.797660    -4.255498    -0.494526
  H      2.185857    -5.341286    -0.804403
  H      0.853968    -5.212413    -2.003064
  C     -8.691319    -1.022684     0.780542
  C      3.541387    -1.264676    -3.074800
  H      4.061990    -0.394966    -3.502518
  C     -0.244345    -3.490592    -4.538351
  H      0.239748    -4.475760    -4.698192
  H      0.046762    -2.823012    -5.372593
  C     -7.484810     0.911094     0.569361
  C      2.489406     4.631486    -0.277539
  C     -9.538132    -2.115517     1.053339
  H    -10.484724    -1.972709     1.596079
  C     -9.165623     2.600967     1.969975
  H     -9.822331     3.298470     2.512064
  C     -0.315339     5.444739    -1.868813
  H     -0.265130     5.448386    -2.980351
  H      0.212903     6.345800    -1.499391
  C     -4.855108    -3.689393    -0.682109
  H     -5.125898    -4.360190     0.148487
  C     -3.765592    -0.962069    -3.874818
  H     -2.721166    -0.608429    -3.751129
  H     -4.425146    -0.074756    -3.870437
  H     -3.860069    -1.427770    -4.880293
  C     -0.585658     3.333679    -0.822189
  C     -3.421036     2.533856    -2.796644
  H     -2.616070     1.767771    -2.781298
  H     -2.980401     3.447255    -3.248527
  H     -4.236175     2.186872    -3.459793
  C     -8.698406     0.399533     1.098599
  C      3.848857     4.281001    -0.192162
  H      4.435112     4.640975     0.667808
  C      6.221916     1.610764    -1.068348
  C      5.847695     2.958469    -0.909121
  C      6.870225     3.813002    -0.430216
  H      6.639096     4.881451    -0.299280
  C      8.168612     3.344970    -0.136215
  H      8.925273     4.057337     0.226345
  C      8.508839     1.993188    -0.303132
  H      9.519739     1.628387    -0.067220
  C      7.517311     1.112854    -0.776958
  C      1.503525     2.793719    -3.516166
  H      2.147077     2.394400    -4.322988
  H      0.889642     3.609424    -3.949820
  H      0.797888     1.996116    -3.196971
  C      3.698899     2.965632    -2.234049
  H      4.176801     2.332205    -2.995954
  C     -9.560076     1.263580     1.802927
  H    -10.510593     0.896461     2.218542
  C      7.455608    -0.315746    -1.045513
  C      8.373754    -1.380627    -0.972565
  H      9.412324    -1.207557    -0.653255
  C      7.928176    -2.663524    -1.327227
  H      8.628087    -3.512506    -1.296709
  C      6.592769    -2.887824    -1.723556
  H      6.273508    -3.904298    -2.000666
  C      5.637394    -1.845522    -1.795800
  C      6.122607    -0.567010    -1.462146
  C      1.675914     1.349049    -0.445759
  C      1.242213    -0.146290     1.424336
  H      1.635996     0.670162     2.054512
  H      1.975204     0.650243    -1.260314
  H      2.496327     1.863181     0.100375
  C      2.257586    -1.225792     1.118496
  H      3.004094    -0.915553     0.362326
  C      2.987309    -1.552746     2.493905
  H     -0.629402     0.356160     2.261463
  C      1.850926    -1.617886     3.545182
  C      1.670917    -0.626836     4.532407
  C      0.842479    -2.603517     3.409136
  C      0.534467    -0.625893     5.362063
  C     -0.290559    -2.607359     4.235026
  C     -0.448705    -1.617948     5.222663
  H      2.412141     0.177617     4.642796
  H      0.923738    -3.361522     2.616333
  H      0.419617     0.165861     6.118872
  H     -1.063251    -3.378314     4.091941
  H     -1.335491    -1.619763     5.875981
  C     -0.903149    -1.489090     1.097085
  O     -0.399486    -2.398692     0.425861
  O     -2.131944    -1.694864     1.592014
  C     -3.200454    -0.681025     1.859087
  C     -3.483342     0.013373     0.536108
  H     -4.368268     0.660376     0.640227
  H     -2.631255     0.646737     0.213595
  H     -3.681028    -0.720809    -0.267278
  C     -4.375221    -1.567823     2.286356
  H     -5.288651    -0.951781     2.406043
  H     -4.571724    -2.332894     1.512909
  H     -4.156579    -2.075872     3.247119
  C     -2.857849     0.316500     2.978742
  H     -2.233940     1.166064     2.635982
  H     -3.804359     0.755879     3.352905
  H     -2.350414    -0.190085     3.823431
  H      1.765214    -2.128755     0.721678
  C      3.771686    -2.884480     2.369451
  C      3.572215    -3.985226     3.229624
  C      4.830120    -2.958990     1.436541
  C      4.373295    -5.138027     3.131358
  C      5.636141    -4.103243     1.342486
  C      5.404761    -5.207257     2.182724
  H      2.798032    -3.944149     4.008082
  H      5.057074    -2.092268     0.797070
  H      4.194015    -5.980495     3.818080
  H      6.464205    -4.117755     0.618809
  H      6.040807    -6.103645     2.113208
  C      4.062873    -0.498268     2.851636
  C      4.767935    -0.659266     4.068543
  C      4.457304     0.550779     1.996201
  C      5.807010     0.208882     4.428987
  C      5.506210     1.421843     2.351071
  C      6.181189     1.258839     3.569089
  H      4.499899    -1.494330     4.735159
  H      3.972012     0.701972     1.021688
  H      6.336845     0.058386     5.382837
  H      5.798365     2.226104     1.659331
  H      7.002130     1.939237     3.844011

160
system 1 - CI1-INtrans_COOtBu-alkyl
  Ru    -1.159388    -1.320766    -0.030659
  Cl    -2.033305    -2.898565     1.550895
  Cl    -0.544102     0.352804    -1.657518
  O      6.112105    -0.285276    -0.441033
  O     -6.021627     0.708962    -0.142413
  N      0.479998    -3.535836    -1.443187
  C     -2.080856     3.848977     0.604147
  N     -0.537829     3.910242    -1.307373
  N      1.674308     3.957955    -1.461681
  N     -1.664027    -3.425201    -1.935501
  C     -2.845640     3.159989    -1.657286
  C      1.792807    -3.241268    -0.955698
  C      3.909735     4.243997    -0.488957
  C     -3.389447     3.645754     1.079488
  H     -3.605444     3.810070     2.146776
  C      2.250908    -3.844365     0.241027
  C      0.394303    -1.212392     0.942111
  C      3.579178    -3.596259     0.632663
  H      3.943088    -4.037615     1.573597
  C      0.608998     3.317829    -0.976017
  H      0.671609     2.401041    -0.352209
  C      2.625637    -2.411836    -1.746599
  C      7.129560     0.645465    -0.376397
  C     -1.837186     3.611834    -0.771534
  C      6.985692     2.015663    -0.672543
  C      9.370081     2.234520    -0.049632
  H     10.252546     2.884114     0.054179
  C      4.776934     1.941096    -1.890485
  H      5.116271     1.042668    -2.426295
  C      0.237653    -4.743653    -2.270655
  H      0.280082    -5.650152    -1.626952
  H      1.012733    -4.840995    -3.056144
  C      4.449677    -2.795037    -0.141323
  C      3.040358     3.525371    -1.344450
  C     -4.423600     3.202577     0.229193
  C      1.339064    -4.728192     1.059034
  H      1.251644    -5.738947     0.603000
  H      0.309873    -4.315276     1.133474
  H      1.731043    -4.867523     2.085136
  C     -2.552408     2.904751    -3.115401
  H     -1.582660     2.381847    -3.237639
  H     -2.521233     3.849648    -3.701648
  H     -3.340520     2.274305    -3.570139
  C      8.154496     2.794518    -0.497691
  H      8.106952     3.869967    -0.730156
  C      3.944401    -2.188165    -1.314818
  H      4.610254    -1.567694    -1.931999
  C     -3.037967    -3.043121    -1.766244
  C      3.462139     2.395897    -2.086625
  C      3.432785     5.449530     0.287118
  H      3.455271     6.371616    -0.334805
  H      4.077695     5.639473     1.166697
  H      2.391663     5.318997     0.648259
  C     -3.521255    -1.851322    -2.370829
  C      5.662057     2.595738    -1.006762
  C     -3.393689    -5.177092    -0.404725
  H     -2.317661    -5.149233    -0.146639
  H     -3.558737    -5.981857    -1.155341
  H     -3.946565    -5.457598     0.511837
  C      5.878063    -2.652190     0.241782
  C      1.248660     5.086407    -2.327747
  H      1.476935     4.834553    -3.385322
  H      1.802669     6.007547    -2.063491
  C     -5.595895    -2.100008    -1.073297
  C      6.608258    -3.719973     0.822002
  H      6.096562    -4.683492     0.968550
  C     -0.966170     4.256773     1.541065
  H     -0.285696     3.401799     1.751123
  H     -1.367868     4.608222     2.510534
  H     -0.340900     5.072292     1.119494
  C      8.323047     0.066002     0.125301
  C     -4.129766     2.949705    -1.128261
  H     -4.928631     2.582266    -1.789931
  C     -0.267844     5.175432    -2.040953
  H     -0.538544     6.030632    -1.385132
  H     -0.884860     5.232990    -2.957654
  C      6.622830    -1.469424     0.057914
  C     -3.866342    -3.846726    -0.936218
  C      9.467882     0.872257     0.279072
  H     10.410000     0.447133     0.656825
  C      7.967626    -3.606733     1.182210
  H      8.478962    -4.478595     1.618001
  C     -1.173309    -4.485949    -2.832894
  H     -1.157650    -4.117544    -3.883511
  H     -1.827728    -5.378155    -2.787401
  C      5.223695     3.765220    -0.346993
  H      5.900104     4.267917     0.361930
  C      2.517203     1.685152    -3.020038
  H      1.789744     1.057290    -2.461119
  H      3.068897     1.027694    -3.717327
  H      1.918327     2.395441    -3.627030
  C     -0.667348    -2.855103    -1.199148
  C      2.104063    -1.838242    -3.040182
  H      1.238693    -1.166799    -2.856669
  H      1.749843    -2.640220    -3.722610
  H      2.890141    -1.271456    -3.572945
  C      7.987168    -1.320853     0.420417
  C     -5.137722    -3.354472    -0.607899
  H     -5.763454    -3.928850     0.092781
  C     -7.026637    -0.241905    -0.119372
  C     -6.888582    -1.566745    -0.575253
  C     -8.041404    -2.374092    -0.422572
  H     -8.000116    -3.415119    -0.779204
  C     -9.233529    -1.888016     0.156010
  H    -10.101854    -2.559633     0.236735
  C     -9.323514    -0.573707     0.640962
  H    -10.244439    -0.205769     1.117916
  C     -8.195747     0.260109     0.509724
  C     -2.777756    -1.157492    -3.486030
  H     -3.271116    -1.391313    -4.454416
  H     -1.718644    -1.466683    -3.545532
  H     -2.785774    -0.059303    -3.353254
  C     -4.789233    -1.378350    -1.975167
  H     -5.157885    -0.428941    -2.392437
  C      8.675940    -2.410592     0.987060
  H      9.734833    -2.322463     1.273018
  C     -7.860407     1.613118     0.931075
  C     -8.518159     2.628280     1.653441
  H     -9.554133     2.492038     1.998762
  C     -7.813123     3.810481     1.932166
  H     -8.303841     4.616999     2.498114
  C     -6.484600     3.991668     1.489975
  H     -5.964694     4.939127     1.702624
  C     -5.801562     3.004238     0.741822
  C     -6.526083     1.823392     0.497439
  C     -2.902393     0.149976     0.530177
  C     -2.068363     0.548657     1.554593
  H     -1.300009     1.309324     1.335093
  H     -2.925232     0.698233    -0.422598
  H     -3.745034    -0.534285     0.733092
  C     -2.236090     0.136978     2.986549
  H     -2.747600     0.995870     3.488391
  H     -2.935656    -0.722847     3.048860
  H      0.767282    -2.131991     1.436526
  C      1.254189    -0.031478     1.298882
  O      1.040845     1.161136     1.066759
  O      2.317716    -0.502874     1.975193
  C      3.366650     0.374748     2.562172
  C      2.734925     1.200447     3.688140
  H      3.523348     1.788031     4.200845
  H      1.978525     1.902068     3.287149
  H      2.251403     0.538286     4.432820
  C      4.379668    -0.639079     3.101825
  H      5.216822    -0.111322     3.600635
  H      3.900945    -1.318061     3.835165
  H      4.792357    -1.248509     2.274324
  C      3.987623     1.243529     1.468688
  H      3.306207     2.049028     1.143491
  H      4.925046     1.701463     1.843410
  H      4.246345     0.622410     0.592119
  C     -0.945306    -0.176944     3.753439
  H     -0.444857    -1.030585     3.241503
  H     -0.243847     0.685056     3.687231
  C     -1.186811    -0.554420     5.220797
  H     -1.741814     0.265821     5.730936
  H     -1.859416    -1.440661     5.251122
  C      0.105519    -0.859420     5.987250
  H     -0.100800    -1.198844     7.022994
  H      0.692070    -1.656951     5.482490
  H      0.755310     0.039186     6.057511

160
system 1 - TS1-INtrans_COOtBu-alkyl
  Ru    -1.238811    -1.393256     0.056754
  Cl    -2.227432    -2.793553     1.746938
  Cl    -0.363702     0.073982    -1.667734
  O      6.125892    -0.466075    -0.351879
  O     -5.921298     0.663313    -0.194670
  N      0.433955    -3.670172    -1.188912
  C     -1.894237     3.851714     0.203110
  N     -0.408722     3.704666    -1.748846
  N      1.803148     3.695533    -1.924584
  N     -1.708266    -3.654155    -1.706517
  C     -2.726231     2.922765    -1.945219
  C      1.725341    -3.316440    -0.676319
  C      4.009412     4.050915    -0.910294
  C     -3.181828     3.680802     0.745536
  H     -3.358826     3.950532     1.798585
  C      2.095844    -3.715720     0.630260
  C     -0.033961    -0.840780     1.356276
  C      3.419339    -3.464212     1.037333
  H      3.724512    -3.763797     2.052048
  C      0.731598     3.126296    -1.373547
  H      0.778088     2.279572    -0.656960
  C      2.627012    -2.658359    -1.548603
  C      7.161012     0.444223    -0.335522
  C     -1.694524     3.475671    -1.148278
  C      7.057805     1.780537    -0.769601
  C      9.417845     2.018504    -0.069395
  H     10.309533     2.659246     0.007294
  C      4.892683     1.616197    -2.053774
  H      5.235899     0.665782    -2.487800
  C      0.229054    -4.945381    -1.924488
  H      0.286637    -5.796963    -1.211058
  H      1.015197    -5.084594    -2.692054
  C      4.361935    -2.849398     0.182948
  C      3.162148     3.266454    -1.730899
  C     -4.239789     3.141291    -0.016375
  C      1.115374    -4.420629     1.534888
  H      1.535786    -4.562224     2.549053
  H      0.861064    -5.428185     1.139175
  H      0.155946    -3.869760     1.628568
  C     -2.467647     2.506279    -3.371754
  H     -1.571831     1.853538    -3.424381
  H     -2.300946     3.380409    -4.038063
  H     -3.329539     1.947763    -3.783925
  C      8.234131     2.553284    -0.622203
  H      8.218740     3.601792    -0.958918
  C      3.936393    -2.419419    -1.095222
  H      4.656066    -1.933390    -1.770327
  C     -3.080385    -3.248430    -1.590254
  C      3.592082     2.064361    -2.341233
  C      3.515272     5.324268    -0.264181
  H      3.500795     6.172353    -0.983636
  H      4.168671     5.626833     0.576605
  H      2.483850     5.207834     0.129406
  C     -3.529106    -2.081809    -2.264811
  C      5.755620     2.342170    -1.205385
  C     -3.476615    -5.280220    -0.097256
  H     -2.419279    -5.217969     0.226154
  H     -3.577391    -6.124035    -0.815405
  H     -4.083361    -5.527121     0.794392
  C      5.781139    -2.716903     0.603691
  C      1.389885     4.746085    -2.889114
  H      1.602584     4.393150    -3.920714
  H      1.962669     5.677596    -2.717496
  C     -5.615843    -2.208035    -0.969555
  C      6.444904    -3.727170     1.343595
  H      5.889084    -4.645295     1.588826
  C     -0.753728     4.359436     1.055954
  H     -0.063975     3.529966     1.327663
  H     -1.127356     4.806062     1.997074
  H     -0.147821     5.129300     0.532761
  C      8.316454    -0.102248     0.280408
  C     -3.988537     2.755595    -1.352148
  H     -4.805131     2.317887    -1.945760
  C     -0.123496     4.891346    -2.598796
  H     -0.370473     5.809765    -2.024000
  H     -0.747228     4.877432    -3.512779
  C      6.576708    -1.592947     0.307522
  C     -3.930550    -3.984535    -0.721172
  C      9.471245     0.695653     0.401254
  H     10.386288     0.296493     0.864318
  C      7.793048    -3.612894     1.745468
  H      8.254086    -4.439361     2.307609
  C     -1.181951    -4.766636    -2.519867
  H     -1.161800    -4.475176    -3.593979
  H     -1.814574    -5.669364    -2.415103
  C      5.309665     3.573076    -0.673406
  H      5.967536     4.132138     0.010357
  C      2.668484     1.265211    -3.223521
  H      1.954067     0.667480    -2.616883
  H      3.238437     0.566552    -3.864342
  H      2.055962     1.911472    -3.885242
  C     -0.732805    -3.015438    -1.010791
  C      2.187470    -2.266588    -2.937809
  H      1.309842    -1.587333    -2.891320
  H      1.884414    -3.152413    -3.536240
  H      3.003059    -1.761336    -3.488291
  C      7.928042    -1.438786     0.713875
  C     -5.190977    -3.445025    -0.429942
  H     -5.829415    -3.957955     0.305896
  C     -6.957834    -0.249733    -0.094664
  C     -6.880317    -1.600766    -0.484444
  C     -8.057113    -2.355177    -0.260664
  H     -8.062781    -3.414064    -0.562856
  C     -9.213798    -1.796542     0.324159
  H    -10.103281    -2.430063     0.461946
  C     -9.241059    -0.458106     0.746508
  H    -10.132708    -0.032991     1.231429
  C     -8.088115     0.324938     0.542207
  C     -2.746780    -1.446056    -3.387634
  H     -3.238136    -1.675377    -4.357764
  H     -1.699486    -1.795507    -3.427724
  H     -2.709644    -0.346577    -3.274818
  C     -4.791581    -1.562020    -1.910907
  H     -5.134209    -0.628250    -2.382257
  C      8.552494    -2.472595     1.438573
  H      9.600555    -2.383161     1.761750
  C     -7.692420     1.683271     0.886788
  C     -8.295095     2.753090     1.577105
  H     -9.323140     2.667439     1.960249
  C     -7.545890     3.924712     1.772264
  H     -7.992578     4.774470     2.310662
  C     -6.229721     4.041218     1.276303
  H     -5.678927     4.984568     1.416926
  C     -5.599518     2.996224     0.558711
  C     -6.366367     1.825932     0.402452
  C     -2.869748    -0.017176     0.400696
  C     -1.981680     0.599520     1.312354
  H     -1.308002     1.372720     0.909301
  H     -2.978153     0.426282    -0.601752
  H     -3.736746    -0.576541     0.791825
  C     -2.252093     0.616170     2.795376
  H     -3.142892     1.278977     2.915999
  H     -2.584252    -0.395527     3.116903
  H     -0.087482    -1.400195     2.317669
  C      1.062267     0.189328     1.390786
  O      1.022625     1.334829     0.938741
  O      2.072456    -0.310824     2.114965
  C      3.253994     0.516036     2.509957
  C      2.769301     1.608668     3.470811
  H      3.641095     2.190919     3.832142
  H      2.069993     2.300655     2.964455
  H      2.258672     1.166775     4.349604
  C      4.153881    -0.498556     3.220103
  H      5.044897     0.014896     3.633223
  H      3.611368    -0.990689     4.051730
  H      4.499045    -1.276027     2.511837
  C      3.939508     1.078814     1.264471
  H      3.371851     1.911942     0.814618
  H      4.950641     1.445949     1.532232
  H      4.066581     0.285295     0.505164
  C     -1.115638     1.143580     3.677946
  H     -0.266333     0.425616     3.657824
  H     -0.713794     2.088891     3.246709
  C     -1.530098     1.378009     5.136875
  H     -2.349092     2.132466     5.168525
  H     -1.970907     0.440736     5.544833
  C     -0.366093     1.834283     6.024378
  H     -0.693123     2.027167     7.066506
  H      0.433468     1.063602     6.063962
  H      0.095107     2.768676     5.637779

160
system 1 - MCB-INtrans_COOtBu-alkyl
  Ru     0.942521    -1.467134    -0.310349
  Cl     1.806459    -3.107308    -1.813590
  Cl     0.017708     0.184548     1.195362
  O     -6.344168    -0.275932     0.330336
  O      5.976975     0.650449     0.451773
  N     -0.687810    -3.510141     1.285052
  C      2.083411     3.847703    -0.450114
  N      0.348839     3.808207     1.293586
  N     -1.865674     3.918916     1.341984
  N      1.476658    -3.502893     1.714961
  C      2.561698     2.883375     1.789454
  C     -1.999613    -3.175455     0.805073
  C     -4.060798     4.196232     0.275815
  C      3.439188     3.670689    -0.782189
  H      3.788711     3.955945    -1.786528
  C     -2.455316    -3.718951    -0.420610
  C      0.199406    -0.532964    -1.905842
  C     -3.804283    -3.512215    -0.765106
  H     -4.177035    -3.938069    -1.709857
  C     -0.795715     3.291572     0.851673
  H     -0.847204     2.448358     0.133060
  C     -2.848608    -2.424883     1.657563
  C     -7.351742     0.661270     0.229576
  C      1.678439     3.480758     0.856936
  C     -7.191079     2.039651     0.475664
  C     -9.565731     2.268307    -0.175478
  H    -10.437904     2.925701    -0.312070
  C     -5.010881     1.961116     1.731533
  H     -5.380323     1.084378     2.282924
  C     -0.492664    -4.699730     2.155291
  H     -0.643956    -5.624336     1.556150
  H     -1.233473    -4.701442     2.978573
  C     -4.685851    -2.779470     0.060631
  C     -3.231790     3.495473     1.184627
  C      4.364032     3.125104     0.134525
  C     -1.532529    -4.500759    -1.321369
  H     -0.994490    -5.299718    -0.769808
  H     -0.740409    -3.854970    -1.756096
  H     -2.088206    -4.974510    -2.152819
  C      2.084392     2.473172     3.160782
  H      1.113658     1.941077     3.094775
  H      1.958125     3.349400     3.834043
  H      2.813616     1.797872     3.645601
  C     -8.345724     2.828732     0.260800
  H     -8.283812     3.911786     0.450851
  C     -4.179634    -2.215288     1.253913
  H     -4.853915    -1.642936     1.908215
  C      2.857513    -3.129795     1.581178
  C     -3.691104     2.393349     1.944355
  C     -3.519263     5.351377    -0.533367
  H     -4.239468     5.669716    -1.311059
  H     -2.568562     5.078246    -1.037820
  H     -3.309194     6.239029     0.102340
  C      3.323143    -1.959305     2.234524
  C     -5.860486     2.605289     0.808082
  C      3.251480    -5.251984     0.211895
  H      2.170725    -5.246761    -0.025801
  H      3.452498    -6.068305     0.941255
  H      3.792551    -5.498063    -0.721625
  C     -6.120035    -2.652529    -0.307000
  C     -1.454220     4.968103     2.309137
  H     -1.763110     4.661767     3.331074
  H     -1.954707     5.926905     2.071239
  C      5.456057    -2.215421     1.039064
  C     -6.849678    -3.731264    -0.865353
  H     -6.335695    -4.695905    -0.997741
  C      1.090505     4.374324    -1.459955
  H      0.419200     3.558784    -1.808205
  H      1.604350     4.794150    -2.345669
  H      0.442282     5.169915    -1.034645
  C     -8.548525     0.079423    -0.262151
  C      3.898424     2.695989     1.396865
  H      4.605120     2.233565     2.101985
  C      0.080978     5.011679     2.126226
  H      0.429271     5.910298     1.573825
  H      0.639156     4.956131     3.080310
  C     -6.860659    -1.465411    -0.144127
  C      3.706650    -3.926282     0.769115
  C     -9.680660     0.895942    -0.453574
  H    -10.625664     0.471160    -0.824477
  C     -8.210222    -3.622651    -1.224420
  H     -8.724354    -4.501824    -1.641864
  C      0.961375    -4.532619     2.640542
  H      1.028549    -4.171139     3.690561
  H      1.557499    -5.462305     2.555101
  C     -5.379144     3.737545     0.111824
  H     -6.027498     4.228003    -0.631124
  C     -2.778661     1.657541     2.890664
  H     -2.119025     0.960733     2.329441
  H     -3.359600     1.063118     3.620776
  H     -2.112900     2.337923     3.459881
  C      0.489861    -2.920740     0.994750
  C     -2.339166    -1.911110     2.981693
  H     -1.433022    -1.286150     2.838685
  H     -2.061354    -2.744695     3.662399
  H     -3.109843    -1.310912     3.500333
  C     -8.223599    -1.318866    -0.514520
  C      4.995234    -3.438554     0.500493
  H      5.640150    -4.001504    -0.191963
  C      6.965287    -0.312055     0.355402
  C      6.778221    -1.678249     0.638112
  C      7.914239    -2.492931     0.414177
  H      7.839597    -3.568804     0.635847
  C      9.134088    -1.971231    -0.067353
  H      9.986497    -2.652318    -0.212342
  C      9.274614    -0.607995    -0.373940
  H     10.219391    -0.210480    -0.774241
  C      8.165370     0.235312    -0.167385
  C      2.465193    -1.198849     3.213850
  H      3.092975    -0.725717     3.994651
  H      1.723421    -1.851329     3.714214
  H      1.881642    -0.406150     2.700815
  C      4.621138    -1.511506     1.932824
  H      4.990325    -0.591064     2.408313
  C     -8.914700    -2.419895    -1.056546
  H     -9.972505    -2.334856    -1.347556
  C      7.868488     1.636080    -0.437561
  C      8.560194     2.711188    -1.029830
  H      9.608067     2.600477    -1.347001
  C      7.869636     3.918820    -1.224708
  H      8.387255     4.773308    -1.686723
  C      6.516968     4.059740    -0.844362
  H      6.002798     5.019063    -1.012435
  C      5.797221     3.008454    -0.230015
  C      6.521035     1.818974    -0.037227
  C      2.531109    -0.325157    -0.613627
  C      1.613273     0.190231    -1.793682
  H      1.353448     1.234217    -1.518097
  H      2.734155     0.435011     0.163882
  H      3.416389    -0.900637    -0.937494
  H      0.148401    -1.239915    -2.757150
  C     -0.995479     0.380118    -1.900678
  O     -0.996409     1.566969    -1.565374
  O     -2.045882    -0.280832    -2.401135
  C     -3.371069     0.371848    -2.607077
  C     -3.221590     1.524507    -3.609270
  H     -4.226316     1.928828    -3.847548
  H     -2.601327     2.340490    -3.194735
  H     -2.763437     1.164924    -4.553063
  C     -4.221739    -0.759326    -3.190308
  H     -5.244018    -0.388737    -3.403859
  H     -3.779474    -1.142434    -4.131652
  H     -4.297549    -1.592731    -2.466997
  C     -3.918171     0.828826    -1.257421
  H     -3.339832     1.675737    -0.848516
  H     -4.968742     1.152055    -1.380405
  H     -3.906068    -0.002981    -0.527495
  C      2.295268     0.081543    -3.182554
  H      2.613395    -0.971359    -3.332477
  H      1.515631     0.281089    -3.948123
  H      3.086669     2.098751    -3.219401
  C      3.452086     1.066120    -3.420551
  H      3.687842     1.037363    -4.508484
  C      4.744121     0.825149    -2.625292
  H      5.461152     1.642416    -2.860373
  H      4.531953     0.935078    -1.543044
  H      4.780012    -1.381694    -2.550705
  C      5.415553    -0.530878    -2.877109
  H      5.633926    -0.679066    -3.956328
  H      6.375031    -0.609837    -2.326091

160
system 1 - TS2-INtrans_COOtBu-alkyl
  Ru     0.816488    -1.377557    -0.366141
  Cl     1.686595    -3.013486    -1.894154
  Cl    -0.173322     0.277143     1.184028
  O     -6.383249    -0.294412     0.175454
  O      5.905631     0.652410     0.451927
  N     -0.754282    -3.444213     1.292821
  C      2.019819     4.027873    -0.361493
  N      0.318111     3.853013     1.405072
  N     -1.895287     3.811434     1.525858
  N      1.415157    -3.456433     1.691486
  C      2.539349     2.885824     1.781165
  C     -2.077296    -3.145988     0.817812
  C     -3.906628     4.042476     0.144117
  C      3.347826     3.803006    -0.768224
  H      3.659999     4.142286    -1.768107
  C     -2.519996    -3.683859    -0.415991
  C      0.460072    -0.121872    -2.237089
  C     -3.879826    -3.524286    -0.748572
  H     -4.244084    -3.939231    -1.701685
  C     -0.808321     3.330142     0.926223
  H     -0.831212     2.595051     0.096747
  C     -2.955292    -2.452019     1.691973
  C     -7.351318     0.666710    -0.037612
  C      1.643434     3.575865     0.927684
  C     -7.154550     2.049018     0.143935
  C     -9.469249     2.319837    -0.679447
  H    -10.303099     2.998023    -0.916716
  C     -5.151754     2.006897     1.666743
  H     -5.630853     1.196691     2.236294
  C     -0.554684    -4.647664     2.139142
  H     -0.712469    -5.560157     1.522350
  H     -1.289687    -4.665804     2.967458
  C     -4.782043    -2.838364     0.092121
  C     -3.248378     3.421144     1.230889
  C      4.282420     3.144744     0.061975
  C     -1.576164    -4.384448    -1.361132
  H     -0.788662    -4.955297    -0.831240
  H     -1.028936    -3.652006    -1.992381
  H     -2.119788    -5.073465    -2.035911
  C      2.104239     2.390032     3.137632
  H      1.119201     1.884029     3.072539
  H      2.031118     3.216618     3.877833
  H      2.834088     1.664228     3.540336
  C     -8.258086     2.864444    -0.198449
  H     -8.164460     3.954348    -0.070582
  C     -4.296505    -2.290901     1.300285
  H     -4.986959    -1.743876     1.959809
  C      2.805801    -3.107578     1.606801
  C     -3.850431     2.406737     2.012439
  C     -3.190536     5.068091    -0.703079
  H     -3.868963     5.516222    -1.453679
  H     -2.341866     4.604034    -1.251537
  H     -2.767124     5.892313    -0.090938
  C      3.267511    -1.970774     2.316805
  C     -5.837495     2.582608     0.575333
  C      3.194698    -5.164212     0.143789
  H      2.121464    -5.125738    -0.123001
  H      3.359006    -6.016171     0.840753
  H      3.757861    -5.379420    -0.784251
  C     -6.208994    -2.711108    -0.305903
  C     -1.524528     4.795103     2.573904
  H     -1.838518     4.419945     3.569686
  H     -2.048370     5.754258     2.388582
  C      5.418844    -2.196558     1.153872
  C     -6.945779    -3.802106    -0.827741
  H     -6.451389    -4.784436    -0.885294
  C      1.024049     4.688295    -1.285936
  H      0.353007     3.924889    -1.736480
  H      1.534894     5.222544    -2.109790
  H      0.379877     5.418947    -0.753292
  C     -8.539605     0.093481    -0.557331
  C      3.849404     2.670696     1.320598
  H      4.559337     2.134191     1.966544
  C      0.015828     4.895454     2.420569
  H      0.353248     5.880666     2.036096
  H      0.558850     4.688137     3.362400
  C     -6.918799    -1.496903    -0.245447
  C      3.656594    -3.874413     0.774232
  C     -9.624503     0.936644    -0.870752
  H    -10.563098     0.522930    -1.269328
  C     -8.286623    -3.676645    -1.251503
  H     -8.810745    -4.564822    -1.636170
  C      0.899777    -4.489130     2.612720
  H      0.976311    -4.136074     3.665052
  H      1.493161    -5.419689     2.516838
  C     -5.209825     3.610466    -0.161762
  H     -5.730467     4.044471    -1.029647
  C     -3.080700     1.702755     3.100881
  H     -2.267581     1.089588     2.654398
  H     -3.739278     1.030138     3.681852
  H     -2.607024     2.406125     3.816594
  C      0.424672    -2.853600     0.979310
  C     -2.450973    -1.912971     3.007354
  H     -1.568874    -1.258579     2.845502
  H     -2.136344    -2.728979     3.693349
  H     -3.235985    -1.332735     3.527367
  C     -8.255377    -1.330330    -0.694366
  C      4.958076    -3.389537     0.554645
  H      5.611298    -3.923992    -0.152584
  C      6.907070    -0.301615     0.403170
  C      6.742266    -1.652243     0.763401
  C      7.885837    -2.464343     0.573411
  H      7.822237    -3.527821     0.851497
  C      9.091961    -1.957254     0.044435
  H      9.951962    -2.634369    -0.071324
  C      9.205177    -0.615820    -0.354358
  H     10.134940    -0.232809    -0.801230
  C      8.087271     0.223371    -0.182067
  C      2.362063    -1.237157     3.273646
  H      2.951378    -0.613316     3.973188
  H      1.748774    -1.935165     3.878223
  H      1.648101    -0.581164     2.729740
  C      4.574320    -1.519829     2.061824
  H      4.941128    -0.616155     2.571606
  C     -8.956775    -2.444053    -1.196485
  H     -9.995578    -2.346024    -1.545944
  C      7.763498     1.595438    -0.547621
  C      8.436372     2.630061    -1.225800
  H      9.477985     2.502458    -1.556789
  C      7.735661     3.819989    -1.481040
  H      8.237127     4.645502    -2.008764
  C      6.396407     3.983292    -1.068045
  H      5.885353     4.937796    -1.268320
  C      5.690307     2.972890    -0.370778
  C      6.421743     1.793282    -0.131970
  C      2.466078    -0.461102    -0.277949
  C      1.785829     0.406791    -1.906821
  H      1.741070     1.417741    -1.454753
  H      2.619983     0.383378     0.426713
  H      3.382561    -0.987840    -0.618223
  C      2.905958     0.124308    -2.902901
  H      2.987766    -0.979180    -3.009239
  H      2.558563     0.493443    -3.894390
  H      0.405835    -0.873581    -3.043972
  C     -0.762654     0.716986    -2.097450
  O     -0.793188     1.850084    -1.609266
  O     -1.816338     0.054870    -2.594802
  C     -3.212959     0.412814    -2.214344
  C     -3.590807     1.794330    -2.759350
  H     -4.666348     1.974880    -2.559097
  H     -3.003047     2.590822    -2.270701
  H     -3.425337     1.842474    -3.854666
  C     -4.040895    -0.685562    -2.885209
  H     -5.107127    -0.577601    -2.601656
  H     -3.955799    -0.631320    -3.988983
  H     -3.694619    -1.680731    -2.548545
  C     -3.293562     0.319062    -0.693046
  H     -2.742211     1.138904    -0.202464
  H     -4.345017     0.351482    -0.365215
  H     -2.855793    -0.636571    -0.349652
  C      4.255085     0.763696    -2.546361
  H      4.208197     1.857002    -2.738306
  H      4.426290     0.662880    -1.455882
  C      5.459765     0.151806    -3.280727
  H      5.303535     0.223854    -4.381195
  H      6.353749     0.775019    -3.056687
  C      5.746554    -1.304607    -2.886086
  H      6.636425    -1.699375    -3.417292
  H      5.947038    -1.389461    -1.798023
  H      4.895801    -1.980875    -3.113871

160
system 1 - CI2-INtrans_COOtBu-alkyl
  Ru     0.787453    -1.320266    -0.512532
  Cl     1.604789    -2.992136    -2.023392
  Cl    -0.154168     0.312637     1.010734
  O     -6.392582    -0.337796     0.302533
  O      5.934085     0.660247     0.503611
  N     -0.661107    -3.407689     1.129745
  C      2.006437     4.002299    -0.491866
  N      0.282164     3.890857     1.258710
  N     -1.930439     3.881848     1.393225
  N      1.501202    -3.424965     1.535630
  C      2.475539     2.878174     1.670857
  C     -1.998812    -3.098519     0.706976
  C     -4.017267     4.053440     0.116404
  C      3.338810     3.758868    -0.872074
  H      3.670448     4.083220    -1.870742
  C     -2.500556    -3.633715    -0.505281
  C      0.421436    -0.064764    -2.437428
  C     -3.881435    -3.504042    -0.756819
  H     -4.291819    -3.923992    -1.688910
  C     -0.853277     3.367894     0.802848
  H     -0.889567     2.604915    -0.000709
  C     -2.842323    -2.427920     1.634001
  C     -7.393130     0.600696     0.148133
  C      1.605136     3.575560     0.797816
  C     -7.214266     1.987514     0.310961
  C     -9.581145     2.206224    -0.365636
  H    -10.442232     2.865727    -0.553051
  C     -5.124516     1.992771     1.711392
  H     -5.551919     1.172935     2.307475
  C     -0.461031    -4.644619     1.922344
  H     -0.607040    -5.530471     1.264982
  H     -1.202291    -4.705265     2.743444
  C     -4.748508    -2.845279     0.139313
  C     -3.285550     3.453584     1.167232
  C      4.253906     3.105404    -0.015999
  C     -1.603815    -4.302514    -1.516081
  H     -0.705310    -4.759528    -1.060227
  H     -1.210131    -3.557875    -2.240553
  H     -2.150364    -5.075051    -2.091467
  C      2.011748     2.403024     3.025383
  H      1.016556     1.918833     2.952864
  H      1.949329     3.236493     3.758972
  H      2.719226     1.662592     3.441608
  C     -8.353666     2.778498     0.035401
  H     -8.275013     3.870803     0.152528
  C     -4.205793    -2.290327     1.319781
  H     -4.868587    -1.761779     2.021485
  C      2.884824    -3.068111     1.540686
  C     -3.815378     2.424373     1.981787
  C     -3.376887     5.100550    -0.764576
  H     -4.093156     5.492133    -1.511681
  H     -2.508925     4.679502    -1.317143
  H     -2.997233     5.962125    -0.175163
  C      3.295522    -1.951050     2.317184
  C     -5.884553     2.549279     0.659988
  C      3.375786    -5.074228     0.038388
  H      2.337691    -4.993230    -0.336436
  H      3.446761    -5.956006     0.713399
  H      4.029537    -5.270621    -0.832841
  C     -6.199473    -2.753218    -0.171197
  C     -1.540801     4.890574     2.410369
  H     -1.852719     4.546421     3.418114
  H     -2.054575     5.850582     2.203072
  C      5.526323    -2.155010     1.314021
  C     -6.943531    -3.864238    -0.636854
  H     -6.432106    -4.836078    -0.718673
  C      1.030150     4.656163    -1.441115
  H      0.344375     3.893284    -1.870278
  H      1.555947     5.154230    -2.278106
  H      0.399881     5.416206    -0.933358
  C     -8.600106    -0.000314    -0.291132
  C      3.790842     2.642258     1.236146
  H      4.482414     2.106204     1.901928
  C     -0.000834     4.968854     2.242158
  H      0.343195     5.937441     1.822865
  H      0.549385     4.786142     3.185066
  C     -6.929267    -1.553807    -0.075289
  C      3.796859    -3.818667     0.759166
  C     -9.719764     0.818921    -0.539281
  H    -10.673210     0.383802    -0.874832
  C     -8.311270    -3.770434    -0.974483
  H     -8.839821    -4.672606    -1.318419
  C      0.985853    -4.496372     2.411427
  H      1.052239    -4.183268     3.477418
  H      1.583669    -5.420658     2.287219
  C     -5.323704     3.586985    -0.116716
  H     -5.902333     4.003939    -0.955896
  C     -2.965884     1.736128     3.020200
  H     -2.198945     1.103160     2.522016
  H     -3.579979     1.082888     3.668561
  H     -2.424460     2.448057     3.676560
  C      0.514968    -2.792415     0.836316
  C     -2.277732    -1.895441     2.927430
  H     -1.420671    -1.219476     2.725591
  H     -1.905164    -2.713902     3.580807
  H     -3.045343    -1.340484     3.499043
  C     -8.295333    -1.418894    -0.437735
  C      5.114424    -3.337671     0.661210
  H      5.822138    -3.856394    -0.004203
  C      6.978320    -0.246238     0.559080
  C      6.854895    -1.580668     0.987469
  C      8.038868    -2.349705     0.905725
  H      8.002200    -3.400262     1.233871
  C      9.250944    -1.813850     0.418629
  H     10.145559    -2.454366     0.388462
  C      9.327681    -0.491355    -0.047194
  H     10.265031    -0.088975    -0.459967
  C      8.165493     0.302709     0.012643
  C      2.321162    -1.256433     3.236483
  H      2.852881    -0.593583     3.945931
  H      1.734173    -1.984697     3.832292
  H      1.585737    -0.647835     2.667123
  C      4.619784    -1.497063     2.171956
  H      4.947819    -0.602009     2.722162
  C     -9.003135    -2.551841    -0.885073
  H    -10.064228    -2.479229    -1.167338
  C      7.804095     1.640812    -0.435062
  C      8.472359     2.674847    -1.118294
  H      9.534084     2.576491    -1.390033
  C      7.742331     3.826824    -1.452355
  H      8.238939     4.651800    -1.985475
  C      6.381080     3.955996    -1.105295
  H      5.851250     4.888081    -1.355683
  C      5.676002     2.945400    -0.406037
  C      6.434079     1.798333    -0.099258
  C      2.485821    -0.762615    -0.095784
  C      1.685867     0.470935    -2.170378
  H      1.718527     1.405707    -1.575566
  H      2.674564     0.139220     0.529148
  H      3.379487    -1.288880    -0.494432
  C      2.907051     0.076735    -2.956390
  H      2.919141    -1.031681    -3.043866
  H      2.730960     0.440420    -3.996887
  H      0.333397    -0.870329    -3.186532
  C     -0.821431     0.722304    -2.193927
  O     -0.858461     1.853735    -1.706037
  O     -1.881423     0.021025    -2.618677
  C     -3.274214     0.399541    -2.241154
  C     -3.646320     1.775140    -2.806722
  H     -4.720778     1.961581    -2.604950
  H     -3.055352     2.577579    -2.331755
  H     -3.485536     1.807061    -3.903357
  C     -4.112996    -0.703055    -2.890741
  H     -5.176488    -0.585007    -2.601147
  H     -4.035314    -0.665044    -3.995750
  H     -3.770397    -1.694994    -2.541716
  C     -3.349748     0.335901    -0.719074
  H     -2.793740     1.164744    -0.249748
  H     -4.399866     0.376943    -0.387314
  H     -2.911737    -0.612773    -0.358932
  C      4.241523     0.632602    -2.440837
  H      4.290434     1.723195    -2.644881
  H      4.280476     0.540428    -1.334874
  C      5.475382    -0.066824    -3.034145
  H      5.425161    -0.025610    -4.146124
  H      6.380132     0.513594    -2.748638
  C      5.637551    -1.520226    -2.567399
  H      6.527292    -1.997696    -3.026120
  H      5.769205    -1.564793    -1.467625
  H      4.754525    -2.146926    -2.814392


184
system 1 - CI1-INtrans_COOtBu-cph3
  Ru    -0.532440    -1.247698    -1.027079
  Cl    -1.746473    -2.836471     0.277716
  Cl     0.645221     0.198540    -2.632967
  O      6.480431    -0.469864     0.342741
  O     -5.101107     0.854986    -1.453706
  N      1.243910    -3.513291    -2.191198
  C     -1.149918     3.991672    -0.519085
  N      0.556154     3.931236    -2.280076
  N      2.763363     3.837521    -2.055487
  N     -0.752432    -3.280016    -3.102184
  C     -1.764269     3.328097    -2.834931
  C      2.402238    -3.315750    -1.368208
  C      4.692458     4.120254    -0.568450
  C     -2.490606     3.810369    -0.145983
  H     -2.767795     3.944216     0.908998
  C      2.457462    -3.906881    -0.080584
  C      0.790111    -1.180696     0.229663
  C      3.611072    -3.681174     0.693279
  H      3.654640    -4.106238     1.708129
  C      1.591735     3.275603    -1.754713
  H      1.478870     2.374630    -1.115786
  C      3.480742    -2.564683    -1.896171
  C      7.504392     0.409728     0.637893
  C     -0.811423     3.749035    -1.873678
  C      7.555044     1.756109     0.225307
  C      9.679269     1.898591     1.484781
  H     10.543650     2.506204     1.793305
  C      5.781571     1.706457    -1.569886
  H      6.203509     0.763278    -1.946754
  C      1.159945    -4.640755    -3.153363
  H      1.085561    -5.600774    -2.596469
  H      2.067285    -4.682665    -3.786986
  C      4.701848    -2.923930     0.209317
  C      4.047193     3.383809    -1.592536
  C     -3.468002     3.379739    -1.065978
  C      1.309402    -4.730360     0.448636
  H      1.040396    -5.548369    -0.252459
  H      0.384954    -4.124956     0.584887
  H      1.561394    -5.189753     1.423274
  C     -1.341648     3.007360    -4.247362
  H     -0.516054     2.263624    -4.236602
  H     -0.985530     3.905469    -4.796444
  H     -2.182787     2.584598    -4.829027
  C      8.682275     2.483709     0.675172
  H      8.781244     3.537180     0.369603
  C      4.611763    -2.364451    -1.085867
  H      5.460637    -1.792317    -1.487720
  C     -2.151251    -2.943329    -3.072920
  C      4.596108     2.201204    -2.141498
  C      4.081516     5.377222     0.005565
  H      4.530619     5.627456     0.985767
  H      2.986537     5.269250     0.150767
  H      4.242282     6.255285    -0.657839
  C     -2.596191    -1.699152    -3.589768
  C      6.424241     2.375487    -0.506974
  C     -2.584294    -5.174516    -1.907861
  H     -1.562072    -5.136248    -1.482023
  H     -2.588534    -5.902558    -2.748582
  H     -3.255050    -5.569283    -1.121467
  C      5.945522    -2.796399     1.011396
  C      2.562802     4.964719    -3.000445
  H      2.933584     4.663410    -4.003314
  H      3.133592     5.854287    -2.672652
  C     -4.710328    -2.007756    -2.364837
  C      6.422398    -3.857413     1.822044
  H      5.848304    -4.796289     1.843394
  C     -0.117222     4.345566     0.526111
  H      0.470882     3.446972     0.812526
  H     -0.603605     4.723902     1.445914
  H      0.597832     5.118403     0.172788
  C      8.467743    -0.189912     1.488405
  C     -3.090567     3.138537    -2.404259
  H     -3.843524     2.779506    -3.122457
  C      1.029528     5.165649    -2.960547
  H      0.719615     6.044543    -2.354975
  H      0.575741     5.258900    -3.965394
  C      6.763500    -1.647555     1.013905
  C     -3.030798    -3.808168    -2.366325
  C      9.580453     0.563739     1.910476
  H     10.347588     0.118645     2.561938
  C      7.619427    -3.773314     2.563560
  H      7.937744    -4.638893     3.164387
  C     -0.119114    -4.308856    -3.949859
  H      0.100388    -3.885123    -4.954800
  H     -0.786218    -5.182514    -4.081593
  C      5.892744     3.603069    -0.053941
  H      6.377925     4.120661     0.788321
  C      3.902322     1.467454    -3.257965
  H      3.074264     0.838344    -2.865696
  H      4.607532     0.807804    -3.797168
  H      3.448477     2.158716    -3.997146
  C      0.092990    -2.804072    -2.144253
  C      3.422342    -2.038347    -3.308233
  H      2.537620    -1.383507    -3.450679
  H      3.343959    -2.867002    -4.044408
  H      4.335229    -1.466695    -3.558101
  C      7.974731    -1.535681     1.745858
  C     -4.298839    -3.318604    -2.026526
  H     -4.938171    -3.937294    -1.378814
  C     -6.072074    -0.127633    -1.322856
  C     -5.956726    -1.460034    -1.774863
  C     -7.083033    -2.276648    -1.500885
  H     -7.068878    -3.319043    -1.853802
  C     -8.218252    -1.806920    -0.809164
  H     -9.062283    -2.492184    -0.637462
  C     -8.277961    -0.490765    -0.326708
  H     -9.146420    -0.129686     0.243848
  C     -7.183132     0.355012    -0.583025
  C     -1.782345    -0.890027    -4.568353
  H     -2.257084    -0.938724    -5.571911
  H     -0.740356    -1.248192    -4.647573
  H     -1.733718     0.172571    -4.263598
  C     -3.872800    -1.241025    -3.199215
  H     -4.207218    -0.250572    -3.542462
  C      8.414167    -2.617053     2.533238
  H      9.350912    -2.553592     3.107102
  C     -6.844032     1.716754    -0.203675
  C     -7.460929     2.703035     0.588880
  H     -8.445864     2.522388     1.044496
  C     -6.778710     3.913072     0.790059
  H     -7.237114     4.704141     1.402701
  C     -5.505626     4.131065     0.223938
  H     -4.990045     5.087931     0.399079
  C     -4.851441     3.161236    -0.573962
  C     -5.566241     1.964504    -0.769480
  C     -1.835498     0.616174    -0.886927
  C     -1.946165     0.475873     0.480822
  H     -1.174257     0.959134     1.101629
  H     -1.111646     1.324888    -1.302495
  H     -2.684253     0.329536    -1.531545
  C     -3.164446    -0.088469     1.143750
  H     -4.022883     0.516101     0.783437
  H     -3.334078    -1.119382     0.761504
  C     -3.188710    -0.115089     2.704974
  H      1.050001    -2.084043     0.811757
  C     -2.911544     1.320041     3.227348
  C     -3.786269     2.352274     2.809991
  C     -1.892109     1.656534     4.141388
  C     -3.626811     3.670645     3.259996
  C     -1.715504     2.983698     4.579979
  C     -2.575066     4.000504     4.136009
  H     -4.626849     2.119163     2.137628
  H     -1.234383     0.872296     4.540607
  H     -4.338600     4.442568     2.927190
  H     -0.907719     3.213959     5.293013
  H     -2.447251     5.035458     4.490768
  C      1.499187     0.039772     0.735563
  O      1.265978     1.212678     0.430594
  O      2.399066    -0.350848     1.658177
  C      3.154986     0.601679     2.515982
  C      2.156534     1.351040     3.408383
  H      2.711093     2.031318     4.086137
  H      1.452960     1.956203     2.804807
  H      1.574091     0.641828     4.029580
  C      4.054240    -0.332445     3.331359
  H      4.686099     0.257170     4.025191
  H      3.447441    -1.042542     3.928188
  H      4.716035    -0.914357     2.660364
  C      3.990725     1.535710     1.638663
  H      3.363951     2.273752     1.107653
  H      4.725270     2.080728     2.264824
  H      4.554977     0.945923     0.891924
  C     -4.614684    -0.482926     3.187914
  C     -5.604472    -1.021344     2.339723
  C     -4.938735    -0.293126     4.551221
  C     -6.877273    -1.358357     2.839023
  C     -6.203261    -0.632424     5.052356
  C     -7.183363    -1.166920     4.194640
  H     -5.405313    -1.197490     1.273543
  H     -4.178969     0.127189     5.228759
  H     -7.627005    -1.775837     2.149265
  H     -6.427582    -0.475867     6.119443
  H     -8.178831    -1.431881     4.584552
  C     -2.176340    -1.188399     3.177123
  C     -2.618554    -2.448694     3.634956
  C     -0.779705    -1.001478     3.049206
  C     -1.712258    -3.476834     3.943396
  C      0.131906    -2.021863     3.367163
  C     -0.330400    -3.270436     3.811227
  H     -3.696017    -2.640907     3.735082
  H     -0.386660    -0.040681     2.691921
  H     -2.096484    -4.450289     4.286973
  H      1.209216    -1.835817     3.241775
  H      0.381817    -4.075009     4.053290

184
system 1 - TS1-INtrans_COOtBu-cph3
  Ru     0.489431     1.669463     0.022753
  Cl     1.381318     3.148971     1.664586
  Cl    -0.652537     0.366081    -1.707562
  O     -6.944734     0.224690    -0.144399
  O      5.323446     0.185685    -1.934581
  N     -1.548654     3.838080    -0.909615
  C      1.799330    -3.425432    -1.264257
  N     -0.219988    -3.212086    -2.661952
  N     -2.418695    -3.390717    -2.458071
  N      0.532490     4.105615    -1.583699
  C      1.807951    -2.011115    -3.305635
  C     -2.791536     3.336457    -0.405432
  C     -4.405062    -3.942366    -1.132392
  C      3.180305    -3.187936    -1.126072
  H      3.714022    -3.614629    -0.263852
  C     -3.129170     3.518552     0.960112
  C      0.000476     0.453442     1.466866
  C     -4.447657     3.213021     1.351154
  H     -4.727298     3.361018     2.406339
  C     -1.298118    -2.821251    -1.992972
  H     -1.258888    -2.128267    -1.133207
  C     -3.731264     2.822123    -1.343218
  C     -7.896530    -0.774234    -0.144783
  C      1.143737    -2.847398    -2.387514
  C     -7.689785    -2.063980    -0.669185
  C     -9.970963    -2.580327     0.106937
  H    -10.792585    -3.308899     0.191813
  C     -5.691933    -1.642586    -2.151774
  H     -6.184454    -0.733134    -2.526778
  C     -1.534712     5.201168    -1.507176
  H     -1.624240     5.953198    -0.682201
  H     -2.393842     5.334216    -2.192395
  C     -5.404297     2.728662     0.444723
  C     -3.764754    -3.081385    -2.046898
  C      3.882417    -2.409261    -2.062212
  C     -2.103986     3.986393     1.961103
  H     -1.414939     4.744454     1.548372
  H     -1.442115     3.140535     2.267198
  H     -2.583774     4.385532     2.871765
  C      1.071526    -1.387202    -4.471406
  H      0.023075    -1.093330    -4.172144
  H      1.023230    -2.105727    -5.367688
  H      1.620323    -0.459777    -4.824581
  C     -8.766747    -2.966619    -0.521887
  H     -8.664384    -3.988076    -0.910747
  C     -5.025245     2.514026    -0.898716
  H     -5.763395     2.113498    -1.609843
  C      1.924606     3.835435    -1.754034
  C     -4.385068    -1.927655    -2.585797
  C     -3.692448    -5.152766    -0.574061
  H     -4.231947    -5.568782     0.298166
  H     -2.658685    -4.907605    -0.249727
  H     -3.617349    -5.974622    -1.331089
  C      2.336448     2.861896    -2.702106
  C     -6.368566    -2.459849    -1.220479
  C      2.462736     5.696726    -0.087991
  H      1.435534     5.572725     0.308749
  H      2.517656     6.650050    -0.667542
  H      3.139233     5.805396     0.788477
  C     -6.801777     2.456878     0.901147
  C     -2.119602    -4.259997    -3.629553
  H     -2.608184    -3.835150    -4.531576
  H     -2.520678    -5.267721    -3.453710
  C      4.633660     3.059458    -1.849670
  C     -7.525457     3.364443     1.701175
  H     -7.042830     4.324902     1.977680
  C      1.030106    -4.245835    -0.256764
  H      0.326024    -3.601450     0.307719
  H      1.720364    -4.713265     0.467867
  H      0.441564    -5.052667    -0.740022
  C     -9.074609    -0.372348     0.535324
  C      3.182538    -1.788931    -3.116958
  H      3.734564    -1.138134    -3.819986
  C     -0.571945    -4.218391    -3.700549
  H     -0.092123    -5.182368    -3.435253
  H     -0.180969    -3.901380    -4.689013
  C     -7.482032     1.273900     0.577929
  C      2.868670     4.528887    -0.950073
  C    -10.142484    -1.294680     0.649993
  H    -11.072907    -1.011262     1.164773
  C     -8.843080     3.103020     2.136562
  H     -9.360396     3.853129     2.754080
  C     -0.170237     5.246613    -2.202903
  H     -0.233864     5.100555    -3.301063
  H      0.390119     6.192145    -2.020301
  C     -5.714216    -3.617558    -0.742026
  H     -6.228115    -4.242273     0.005514
  C     -3.631112    -0.983522    -3.488999
  H     -2.908233    -0.382070    -2.902246
  H     -4.320632    -0.288438    -3.997982
  H     -3.052786    -1.521951    -4.272678
  C     -0.306852     3.300439    -0.885494
  C     -3.332759     2.627786    -2.788386
  H     -2.388441     2.048632    -2.849939
  H     -3.159017     3.596811    -3.308396
  H     -4.115379     2.101506    -3.353971
  C     -8.798914     0.973411     1.014054
  C      4.209688     4.111685    -1.005610
  H      4.944959     4.590247    -0.332083
  C      6.293138     1.176496    -1.844071
  C      6.023955     2.557226    -1.790268
  C      7.163192     3.381702    -1.644601
  H      7.020621     4.473053    -1.610336
  C      8.469280     2.850978    -1.562422
  H      9.320078     3.540898    -1.453981
  C      8.702386     1.467234    -1.612848
  H      9.722803     1.060837    -1.546106
  C      7.591872     0.611854    -1.757335
  C      1.377395     2.203281    -3.662679
  H      1.847859     2.262264    -4.755688
  H      0.299975     2.741214    -3.649730
  H      1.188339     1.064803    -3.334105
  C      3.689703     2.485122    -2.725065
  H      4.011882     1.711581    -3.433203
  C     -9.501718     1.910834     1.805535
  H    -10.515225     1.707739     2.154938
  C      7.392786    -0.830721    -1.814103
  C      8.225704    -1.967180    -1.759477
  H      9.317817    -1.862430    -1.674763
  C      7.633993    -3.235845    -1.822632
  H      8.263900    -4.137887    -1.782483
  C      6.232145    -3.389610    -1.914767
  H      5.786714    -4.395791    -1.946907
  C      5.358076    -2.272510    -1.965809
  C      5.989537    -1.020588    -1.928281
  C      2.171841     0.631085    -0.425796
  C      1.890279    -0.079744     0.915753
  H      1.645881    -1.142254     0.729780
  H      2.070062     0.015697    -1.337707
  H      3.058627     1.302453    -0.398457
  C      2.807079     0.239509     2.090600
  H      3.723134     0.709683     1.695971
  H      2.348840     1.030047     2.714031
  C      3.195253    -0.944556     3.026867
  H      0.062452     0.884008     2.491226
  C      4.086734    -1.987216     2.312966
  C      5.121868    -1.521434     1.453194
  C      4.055233    -3.368469     2.612969
  C      6.092349    -2.395764     0.955181
  C      5.012665    -4.247050     2.071387
  C      6.041693    -3.769704     1.243530
  H      5.198471    -0.451621     1.213301
  H      3.308900    -3.763388     3.305976
  H      6.904609    -1.998672     0.329661
  H      4.956856    -5.317729     2.325332
  H      6.797539    -4.456076     0.831449
  C     -1.008745    -0.642617     1.339118
  O     -0.902826    -1.658966     0.664134
  O     -2.070685    -0.317835     2.100962
  C     -3.430695    -0.839342     1.796853
  C     -3.522225    -2.357237     1.995806
  H     -4.563097    -2.681202     1.781337
  H     -2.835520    -2.897373     1.302616
  H     -3.264016    -2.634114     3.035810
  C     -4.317568    -0.107994     2.795839
  H     -5.378324    -0.386424     2.634442
  H     -4.030254    -0.370933     3.833580
  H     -4.222720     0.986402     2.664553
  C     -3.742367    -0.416576     0.355305
  H     -3.139935    -0.996218    -0.362059
  H     -4.810671    -0.571773     0.132252
  H     -3.510828     0.654811     0.220478
  C      4.081881    -0.423749     4.198958
  C      4.556537     0.901072     4.279361
  C      4.451341    -1.326081     5.222814
  C      5.378970     1.318359     5.347922
  C      5.266035    -0.912595     6.288970
  C      5.738531     0.411697     6.355740
  H      4.287496     1.645773     3.507458
  H      4.086346    -2.363866     5.184722
  H      5.735333     2.359979     5.388156
  H      5.535491    -1.636940     7.073867
  H      6.381256     0.732177     7.190585
  C      1.872730    -1.487780     3.610304
  C      1.283457    -0.840099     4.726930
  C      1.144809    -2.546209     3.011186
  C      0.042958    -1.246694     5.241360
  C     -0.086891    -2.972378     3.536230
  C     -0.637751    -2.332882     4.656544
  H      1.821086    -0.005882     5.203089
  H      1.546812    -3.037921     2.121622
  H     -0.382392    -0.723586     6.112209
  H     -0.615549    -3.796400     3.044149
  H     -1.603088    -2.663311     5.071342

184
system 1 - MCB-INtrans_COOtBu-cph3
  Ru     0.517044     1.707956     0.089064
  Cl     1.423388     3.083481     1.793243
  Cl    -0.650972     0.476076    -1.673073
  O     -6.881751     0.256224    -0.158683
  O      5.375177     0.265208    -1.915294
  N     -1.482075     3.880865    -0.842248
  C      1.827036    -3.386126    -1.456778
  N     -0.187461    -3.093300    -2.836659
  N     -2.386464    -3.291266    -2.645788
  N      0.610890     4.174829    -1.468116
  C      1.829723    -1.830702    -3.397063
  C     -2.727524     3.370215    -0.343596
  C     -4.373117    -3.894748    -1.340507
  C      3.206930    -3.154283    -1.299809
  H      3.748495    -3.641311    -0.474105
  C     -3.053742     3.511911     1.027352
  C      0.190414     0.264758     1.483517
  C     -4.370939     3.203460     1.421625
  H     -4.647972     3.318596     2.481550
  C     -1.277035    -2.722128    -2.173482
  H     -1.238231    -2.041971    -1.298460
  C     -3.670614     2.897850    -1.294958
  C     -7.832332    -0.743815    -0.193846
  C      1.174541    -2.742825    -2.535561
  C     -7.633025    -2.013533    -0.768210
  C     -9.915629    -2.548079     0.015678
  H    -10.736582    -3.279033     0.073144
  C     -5.653132    -1.540462    -2.258772
  H     -6.146919    -0.614907    -2.590274
  C     -1.456860     5.260473    -1.398987
  H     -1.550594     5.989088    -0.563225
  H     -2.308918     5.417259    -2.087784
  C     -5.338602     2.743632     0.503902
  C     -3.730542    -2.998533    -2.225810
  C      3.911348    -2.309473    -2.184515
  C     -2.029959     3.948803     2.043742
  H     -1.313259     4.690202     1.639647
  H     -1.407571     3.087270     2.366994
  H     -2.511477     4.373369     2.945571
  C      1.074191    -1.122050    -4.494516
  H      0.196980    -0.586361    -4.074736
  H      0.705975    -1.825400    -5.272517
  H      1.718137    -0.381607    -5.004323
  C     -8.719131    -2.910527    -0.641238
  H     -8.622275    -3.916499    -1.079092
  C     -4.963029     2.573395    -0.846768
  H     -5.702123     2.194423    -1.568684
  C      2.015472     3.911664    -1.619074
  C     -4.351794    -1.821419    -2.709121
  C     -3.663568    -5.126076    -0.828591
  H     -4.198396    -5.566074     0.034699
  H     -2.626876    -4.895025    -0.506302
  H     -3.596350    -5.914594    -1.609950
  C      2.436811     2.994596    -2.617191
  C     -6.320501    -2.391776    -1.351585
  C      2.507745     5.686834     0.151210
  H      1.458091     5.568820     0.479933
  H      2.609563     6.664706    -0.370620
  H      3.137315     5.725676     1.060577
  C     -6.722327     2.452973     0.959689
  C     -2.075292    -4.130756    -3.831339
  H     -2.532856    -3.672417    -4.733527
  H     -2.504672    -5.143896    -3.704345
  C      4.709357     3.134533    -1.690520
  C     -7.441101     3.332151     1.804894
  H     -6.958607     4.274940     2.106590
  C      1.067205    -4.281526    -0.507440
  H      0.329604    -3.688289     0.073929
  H      1.754873    -4.772233     0.207775
  H      0.504475    -5.075849    -1.043785
  C     -9.003051    -0.367539     0.513239
  C      3.202971    -1.615832    -3.189516
  H      3.745656    -0.923740    -3.851345
  C     -0.527159    -4.117542    -3.859538
  H     -0.076195    -5.086795    -3.558454
  H     -0.105750    -3.834977    -4.843788
  C     -7.412794     1.279265     0.604698
  C      2.936649     4.565695    -0.761834
  C    -10.069937    -1.283281     0.607375
  H    -10.994159    -1.018181     1.142674
  C     -8.753714     3.053447     2.244275
  H     -9.267169     3.782322     2.889791
  C     -0.086091     5.318645    -2.090791
  H     -0.151264     5.173911    -3.192309
  H      0.464897     6.259122    -1.894575
  C     -5.675485    -3.571656    -0.919862
  H     -6.181979    -4.224655    -0.191753
  C     -3.602031    -0.850031    -3.585860
  H     -2.880506    -0.259539    -2.977666
  H     -4.293342    -0.137685    -4.074835
  H     -3.014771    -1.354379    -4.380542
  C     -0.239930     3.352554    -0.805364
  C     -3.290008     2.754465    -2.748415
  H     -2.336110     2.195535    -2.847553
  H     -3.151605     3.742409    -3.239512
  H     -4.077186     2.219899    -3.313130
  C     -8.724352     0.961242     1.044392
  C      4.277346     4.143455    -0.802328
  H      4.993448     4.579949    -0.088434
  C      6.352612     1.230521    -1.754449
  C      6.094421     2.609048    -1.633327
  C      7.238901     3.413843    -1.422921
  H      7.105778     4.503409    -1.335073
  C      8.539308     2.867156    -1.355058
  H      9.394894     3.542596    -1.202161
  C      8.761564     1.486460    -1.487001
  H      9.777931     1.068215    -1.433030
  C      7.645246     0.649958    -1.687264
  C      1.471703     2.430327    -3.627942
  H      2.016852     2.003348    -4.491590
  H      0.776226     3.203495    -4.012858
  H      0.842217     1.632773    -3.179172
  C      3.786775     2.611745    -2.624032
  H      4.126634     1.876956    -3.368100
  C     -9.412073     1.870353     1.872375
  H    -10.431438     1.652666     2.225109
  C      7.434049    -0.784868    -1.836163
  C      8.256846    -1.929415    -1.849538
  H      9.349087    -1.839195    -1.751067
  C      7.644897    -3.187081    -1.989242
  H      8.266844    -4.095018    -2.006786
  C      6.242578    -3.312736    -2.097948
  H      5.788628    -4.311539    -2.188670
  C      5.387949    -2.186956    -2.089899
  C      6.030127    -0.945250    -1.970500
  C      2.123355     0.649719    -0.313459
  C      1.653215    -0.092953     1.027179
  H      1.567197    -1.145407     0.676614
  H      2.078189     0.014080    -1.218270
  H      3.081563     1.189347    -0.188410
  C      2.664280     0.125297     2.177522
  H      3.605434     0.520398     1.755385
  H      2.282213     0.934918     2.826509
  C      2.974706    -1.101910     3.085580
  H      0.141765     0.704008     2.497308
  C      3.844628    -2.162453     2.358928
  C      4.924742    -1.730924     1.553622
  C      3.754294    -3.546688     2.632717
  C      5.881822    -2.631194     1.065596
  C      4.687325    -4.460028     2.107808
  C      5.762278    -4.006635     1.326210
  H      5.059466    -0.661288     1.335882
  H      2.962012    -3.925643     3.293748
  H      6.730641    -2.253191     0.478311
  H      4.583900    -5.532046     2.340222
  H      6.508341    -4.712419     0.929487
  C     -0.898769    -0.734336     1.256540
  O     -0.828595    -1.713833     0.512648
  O     -1.966419    -0.385721     1.986492
  C     -3.335751    -0.874032     1.665336
  C     -3.458743    -2.395536     1.809850
  H     -4.505108    -2.684100     1.581874
  H     -2.788641    -2.919357     1.105527
  H     -3.223179    -2.716709     2.842377
  C     -4.204485    -0.159213     2.702324
  H     -5.272226    -0.401824     2.529802
  H     -3.925692    -0.469895     3.729196
  H     -4.079929     0.936400     2.613814
  C     -3.645302    -0.395815     0.250796
  H     -3.060374    -0.953982    -0.499089
  H     -4.718356    -0.521114     0.029622
  H     -3.388680     0.673198     0.147857
  C      3.876812    -0.651122     4.273358
  C      4.465942     0.626381     4.359279
  C      4.149717    -1.579942     5.303872
  C      5.303716     0.962918     5.440439
  C      4.978909    -1.246359     6.383006
  C      5.565023     0.031380     6.455768
  H      4.278813     1.388597     3.590244
  H      3.697166    -2.582397     5.259671
  H      5.750423     1.968949     5.484175
  H      5.171378    -1.989587     7.172892
  H      6.219905     0.296407     7.300536
  C      1.624674    -1.614710     3.627214
  C      1.045589    -0.990469     4.756750
  C      0.873101    -2.611618     2.971411
  C     -0.219037    -1.372807     5.229838
  C     -0.382780    -3.014340     3.454846
  C     -0.933949    -2.400799     4.589802
  H      1.601343    -0.194744     5.276127
  H      1.263972    -3.075985     2.056617
  H     -0.644644    -0.868819     6.111766
  H     -0.940015    -3.797255     2.918484
  H     -1.918494    -2.713061     4.972405

184
system 1 - TS2-INtrans_COOtBu-cph3
  Ru     0.446017     1.667131     0.127708
  Cl     1.368995     3.008257     1.867285
  Cl    -0.711334     0.456414    -1.640201
  O     -6.887573     0.257823    -0.157258
  O      5.366170     0.323707    -1.894481
  N     -1.475321     3.899312    -0.803385
  C      1.811073    -3.355960    -1.501466
  N     -0.203305    -3.045171    -2.878542
  N     -2.401620    -3.260774    -2.693920
  N      0.626329     4.219076    -1.380328
  C      1.805535    -1.750993    -3.400230
  C     -2.722261     3.380225    -0.314974
  C     -4.373633    -3.881383    -1.373463
  C      3.189112    -3.118463    -1.336614
  H      3.732317    -3.625815    -0.524822
  C     -3.059131     3.521048     1.054031
  C      0.217741     0.090088     1.552876
  C     -4.377073     3.206470     1.440367
  H     -4.661111     3.322220     2.498357
  C     -1.295032    -2.702466    -2.203507
  H     -1.262881    -2.051329    -1.306803
  C     -3.659280     2.906702    -1.271905
  C     -7.836032    -0.744532    -0.187613
  C      1.155337    -2.691676    -2.565636
  C     -7.636191    -2.014272    -0.762070
  C     -9.912822    -2.554391     0.035035
  H    -10.731333    -3.287639     0.097887
  C     -5.672801    -1.528333    -2.266651
  H     -6.173546    -0.602996    -2.588193
  C     -1.453267     5.290264    -1.326971
  H     -1.580468     5.999793    -0.479249
  H     -2.287422     5.453105    -2.036521
  C     -5.337592     2.742239     0.517236
  C     -3.744794    -2.979178    -2.262537
  C      3.889456    -2.246171    -2.197293
  C     -2.047012     3.970624     2.076921
  H     -1.342896     4.727396     1.679073
  H     -1.407719     3.121567     2.400408
  H     -2.540099     4.382726     2.978283
  C      1.048342    -1.020836    -4.482172
  H      0.168067    -0.499481    -4.050823
  H      0.684681    -1.707797    -5.276739
  H      1.689734    -0.265865    -4.973557
  C     -8.718868    -2.914297    -0.627968
  H     -8.621644    -3.920356    -1.065537
  C     -4.952711     2.574400    -0.831162
  H     -5.686588     2.195328    -1.558407
  C      2.030399     3.976655    -1.552314
  C     -4.374728    -1.800898    -2.731004
  C     -3.648029    -5.107511    -0.871690
  H     -4.196197    -5.583996    -0.036674
  H     -2.628306    -4.856449    -0.511436
  H     -3.533399    -5.872497    -1.670497
  C      2.446363     3.086804    -2.575476
  C     -6.327346    -2.386785    -1.357201
  C      2.519245     5.673512     0.290550
  H      1.483959     5.509730     0.643872
  H      2.576694     6.671957    -0.197866
  H      3.173939     5.699806     1.182500
  C     -6.723295     2.451001     0.967529
  C     -2.086420    -4.064357    -3.902884
  H     -2.547819    -3.585259    -4.792161
  H     -2.508456    -5.083741    -3.803648
  C      4.721810     3.196998    -1.652782
  C     -7.441316     3.328743     1.815251
  H     -6.958416     4.270940     2.118072
  C      1.058202    -4.276691    -0.571318
  H      0.322361    -3.697917     0.026943
  H      1.750935    -4.781843     0.128774
  H      0.493745    -5.058503    -1.123799
  C     -9.003955    -0.370528     0.525033
  C      3.176566    -1.529381    -3.182971
  H      3.714677    -0.815514    -3.825173
  C     -0.537756    -4.039933    -3.931910
  H     -0.080959    -5.015198    -3.660462
  H     -0.119429    -3.725237    -4.907686
  C     -7.415666     1.278935     0.610351
  C      2.951009     4.596348    -0.672415
  C    -10.067847    -1.289142     0.625599
  H    -10.990109    -1.026022     1.165242
  C     -8.752993     3.049542     2.256805
  H     -9.265150     3.777645     2.904221
  C     -0.064898     5.380105    -1.977533
  H     -0.098657     5.276397    -3.085079
  H      0.473429     6.316935    -1.733647
  C     -5.672371    -3.565345    -0.936272
  H     -6.168018    -4.223308    -0.205218
  C     -3.636090    -0.815670    -3.601542
  H     -2.918031    -0.227483    -2.987343
  H     -4.334572    -0.103081    -4.079963
  H     -3.047202    -1.305585    -4.403865
  C     -0.230421     3.370560    -0.755104
  C     -3.273749     2.778612    -2.725246
  H     -2.321260     2.218266    -2.827160
  H     -3.129895     3.772494    -3.202502
  H     -4.060244     2.253314    -3.299488
  C     -8.725391     0.958939     1.054661
  C      4.292974     4.176222    -0.731712
  H      5.010788     4.585282    -0.003299
  C      6.351409     1.282236    -1.734496
  C      6.103938     2.661916    -1.606660
  C      7.254486     3.457935    -1.397493
  H      7.128068     4.547771    -1.302695
  C      8.551675     2.902199    -1.339112
  H      9.412571     3.570982    -1.186700
  C      8.763802     1.520979    -1.480679
  H      9.777635     1.095580    -1.435617
  C      7.640670     0.693087    -1.679069
  C      1.465021     2.530094    -3.576220
  H      1.995740     2.098934    -4.446830
  H      0.771198     3.308760    -3.953180
  H      0.833846     1.736164    -3.122440
  C      3.796386     2.703692    -2.600541
  H      4.133277     1.986208    -3.363095
  C     -9.411472     1.866250     1.885834
  H    -10.429400     1.646980     2.241720
  C      7.420098    -0.738962    -1.839985
  C      8.238174    -1.886076    -1.884787
  H      9.331779    -1.801569    -1.796736
  C      7.620409    -3.137980    -2.047968
  H      8.238462    -4.047639    -2.092373
  C      6.216704    -3.255549    -2.145565
  H      5.757867    -4.250175    -2.255331
  C      5.366392    -2.126956    -2.104105
  C      6.014219    -0.890201    -1.965165
  C      2.063612     0.909026    -0.440518
  C      1.568667    -0.214321     1.072339
  H      1.602871    -1.140213     0.464592
  H      2.110183     0.230144    -1.318218
  H      3.021228     1.378010    -0.136188
  C      2.702454     0.006113     2.075182
  H      3.626318     0.295997     1.544474
  H      2.418787     0.876073     2.695763
  C      3.028681    -1.193517     3.027831
  H      0.153569     0.580998     2.540119
  C      3.865733    -2.284059     2.303505
  C      4.989196    -1.876992     1.544992
  C      3.703903    -3.669459     2.527097
  C      5.908865    -2.802648     1.036375
  C      4.605542    -4.607217     1.987483
  C      5.714834    -4.180034     1.240463
  H      5.191065    -0.806491     1.389668
  H      2.881996    -4.033017     3.159639
  H      6.785637    -2.442923     0.478892
  H      4.447518    -5.680462     2.180141
  H      6.431582    -4.908379     0.830492
  C     -0.928981    -0.825632     1.281402
  O     -0.903339    -1.792041     0.517933
  O     -1.985816    -0.429622     2.002958
  C     -3.367554    -0.891485     1.697727
  C     -3.516473    -2.408140     1.869918
  H     -4.570874    -2.682165     1.661449
  H     -2.865853    -2.956012     1.165510
  H     -3.272735    -2.715732     2.905502
  C     -4.212639    -0.143056     2.730784
  H     -5.286789    -0.364313     2.569697
  H     -3.933088    -0.444429     3.760215
  H     -4.065355     0.948204     2.625165
  C     -3.680992    -0.429081     0.278809
  H     -3.116544    -1.010880    -0.468565
  H     -4.758636    -0.536213     0.071741
  H     -3.405611     0.633658     0.156186
  C      3.981635    -0.708941     4.159355
  C      4.549829     0.579625     4.204153
  C      4.326035    -1.625986     5.179101
  C      5.434506     0.940274     5.239495
  C      5.200674    -1.267694     6.213298
  C      5.763760     0.022230     6.247345
  H      4.308556     1.331542     3.439850
  H      3.894993    -2.639007     5.158183
  H      5.864139     1.954543     5.253287
  H      5.448073    -2.001013     6.997079
  H      6.454658     0.306887     7.056257
  C      1.696886    -1.675199     3.634930
  C      1.189945    -1.059334     4.801997
  C      0.878089    -2.623423     2.984689
  C     -0.072442    -1.400994     5.313685
  C     -0.373663    -2.987025     3.506927
  C     -0.856053    -2.378567     4.675882
  H      1.795969    -0.297728     5.315547
  H      1.207956    -3.070852     2.038136
  H     -0.442437    -0.901938     6.223101
  H     -0.984396    -3.729741     2.972073
  H     -1.840552    -2.655572     5.084697

184
system 1 - CI2-INtrans_COOtBu-cph3
  Ru     0.279618     1.617442     0.105641
  Cl     1.214327     2.904300     1.900754
  Cl    -0.826874     0.357141    -1.646305
  O     -6.899878     0.248932    -0.177007
  O      5.361875     0.322652    -1.862495
  N     -1.484361     3.892211    -0.862496
  C      1.818060    -3.392924    -1.424556
  N     -0.195899    -3.103459    -2.811941
  N     -2.400344    -3.288622    -2.672005
  N      0.627298     4.202063    -1.405697
  C      1.799864    -1.784403    -3.320118
  C     -2.732723     3.380577    -0.367616
  C     -4.341202    -3.877809    -1.295357
  C      3.193870    -3.141180    -1.255494
  H      3.740612    -3.644563    -0.443153
  C     -3.084569     3.568100     0.992707
  C      0.203996    -0.118489     1.623672
  C     -4.402206     3.250679     1.379374
  H     -4.696597     3.403580     2.429849
  C     -1.295288    -2.758487    -2.150281
  H     -1.277525    -2.125015    -1.241824
  C     -3.659862     2.867662    -1.314688
  C     -7.840813    -0.760634    -0.181840
  C      1.157767    -2.737314    -2.492048
  C     -7.629646    -2.042818    -0.723248
  C     -9.899346    -2.582821     0.092523
  H    -10.710985    -3.321638     0.176120
  C     -5.688402    -1.582727    -2.262717
  H     -6.208115    -0.678119    -2.612225
  C     -1.449890     5.283622    -1.374154
  H     -1.590843     5.991341    -0.526768
  H     -2.269501     5.453413    -2.099547
  C     -5.349966     2.742459     0.466648
  C     -3.742721    -3.007911    -2.236144
  C      3.886480    -2.259632    -2.113198
  C     -2.096523     4.079053     2.010793
  H     -1.341584     4.758984     1.571265
  H     -1.511678     3.242701     2.449934
  H     -2.609342     4.603443     2.840366
  C      1.039835    -1.052305    -4.398280
  H      0.186186    -0.499142    -3.952211
  H      0.635820    -1.739561    -5.172175
  H      1.691986    -0.325455    -4.917503
  C     -8.703167    -2.949279    -0.563285
  H     -8.596465    -3.965759    -0.973712
  C     -4.951719     2.532874    -0.872514
  H     -5.676867     2.126397    -1.593578
  C      2.028847     3.969445    -1.575342
  C     -4.394053    -1.855501    -2.737960
  C     -3.573712    -5.054896    -0.740771
  H     -4.165544    -5.599022     0.019593
  H     -2.626761    -4.723960    -0.262899
  H     -3.298803    -5.781685    -1.535117
  C      2.448673     3.096667    -2.613924
  C     -6.318750    -2.416378    -1.314286
  C      2.496796     5.598837     0.328202
  H      1.490414     5.363967     0.723152
  H      2.471263     6.608619    -0.138809
  H      3.189905     5.647655     1.189625
  C     -6.737826     2.458134     0.914982
  C     -2.075055    -4.084042    -3.883357
  H     -2.515925    -3.594745    -4.777337
  H     -2.509683    -5.099725    -3.799379
  C      4.723266     3.200513    -1.689679
  C     -7.459490     3.348561     1.746656
  H     -6.979666     4.296956     2.034487
  C      1.069163    -4.309815    -0.487396
  H      0.346669    -3.724503     0.122265
  H      1.765675    -4.825142     0.201479
  H      0.485923    -5.081497    -1.034042
  C     -9.009340    -0.379148     0.525595
  C      3.166761    -1.546264    -3.096463
  H      3.698572    -0.825515    -3.736278
  C     -0.525016    -4.077284    -3.886456
  H     -0.084726    -5.062407    -3.623613
  H     -0.087623    -3.752926    -4.850652
  C     -7.429470     1.280298     0.574762
  C      2.943700     4.565984    -0.675032
  C    -10.064899    -1.304412     0.651104
  H    -10.988189    -1.036635     1.186707
  C     -8.770951     3.074179     2.191587
  H     -9.285273     3.812435     2.825662
  C     -0.049470     5.372919    -1.998251
  H     -0.066018     5.284498    -3.107541
  H      0.486733     6.305715    -1.734273
  C     -5.638702    -3.565205    -0.852160
  H     -6.113658    -4.199382    -0.087190
  C     -3.683229    -0.895531    -3.658565
  H     -2.943580    -0.294789    -3.083980
  H     -4.396200    -0.193970    -4.132084
  H     -3.123995    -1.408192    -4.467792
  C     -0.242621     3.343867    -0.800585
  C     -3.269749     2.718174    -2.764319
  H     -2.320017     2.152553    -2.855432
  H     -3.119181     3.706384    -3.251089
  H     -4.055720     2.188217    -3.335064
  C     -8.737375     0.962822     1.026897
  C      4.289056     4.156397    -0.747049
  H      5.005788     4.548880    -0.008352
  C      6.350332     1.284299    -1.742866
  C      6.106504     2.666716    -1.646843
  C      7.258743     3.467793    -1.472431
  H      7.132046     4.559388    -1.400223
  C      8.556843     2.913059    -1.420745
  H      9.420004     3.584624    -1.295899
  C      8.766555     1.529098    -1.535898
  H      9.781116     1.104667    -1.498407
  C      7.640623     0.696815    -1.697092
  C      1.458306     2.567386    -3.622233
  H      1.970412     1.973110    -4.402571
  H      0.917002     3.392624    -4.130353
  H      0.691933     1.922598    -3.141153
  C      3.802053     2.719981    -2.647737
  H      4.142670     2.013331    -3.419090
  C     -9.426015     1.882366     1.842259
  H    -10.442829     1.665991     2.203073
  C      7.418337    -0.737933    -1.827537
  C      8.238616    -1.883196    -1.880982
  H      9.333740    -1.794423    -1.820068
  C      7.621266    -3.137729    -2.022360
  H      8.240548    -4.046098    -2.074941
  C      6.216033    -3.259487    -2.086086
  H      5.757661    -4.255950    -2.179679
  C      5.363402    -2.133031    -2.033824
  C      6.010378    -0.892804    -1.921561
  C      1.929221     1.196930    -0.598885
  C      1.466605    -0.449437     1.092946
  H      1.495774    -1.221374     0.300687
  H      2.051509     0.485933    -1.447174
  H      2.859149     1.641149    -0.184863
  C      2.716541    -0.128270     1.868565
  H      3.574042     0.017332     1.186462
  H      2.524263     0.833459     2.381592
  C      3.135244    -1.194210     2.962417
  H      0.172779     0.437400     2.576166
  C      3.969303    -2.337395     2.322256
  C      5.107624    -1.976412     1.561796
  C      3.780188    -3.707977     2.598836
  C      6.011985    -2.935694     1.092161
  C      4.666802    -4.681184     2.096133
  C      5.786562    -4.301936     1.339720
  H      5.329602    -0.913998     1.376096
  H      2.951094    -4.031668     3.242944
  H      6.900317    -2.611510     0.531547
  H      4.488322    -5.743722     2.326537
  H      6.490430    -5.059006     0.960377
  C     -1.010108    -0.934338     1.347607
  O     -1.051072    -1.919416     0.607859
  O     -2.036599    -0.448991     2.057397
  C     -3.437693    -0.886261     1.811651
  C     -3.608188    -2.380708     2.111280
  H     -4.680165    -2.644638     2.005339
  H     -3.021790    -2.998968     1.408736
  H     -3.289891    -2.609095     3.147957
  C     -4.236923    -0.036622     2.802210
  H     -5.320832    -0.232915     2.678511
  H     -3.946085    -0.268896     3.846225
  H     -4.057657     1.038291     2.611560
  C     -3.773843    -0.526509     0.368158
  H     -3.244522    -1.182568    -0.342337
  H     -4.858252    -0.622161     0.196314
  H     -3.481539     0.518277     0.153863
  C      4.124077    -0.537798     3.966584
  C      4.584597     0.789718     3.867977
  C      4.614602    -1.338855     5.024594
  C      5.504146     1.303641     4.803756
  C      5.523224    -0.827530     5.960102
  C      5.976157     0.501270     5.852462
  H      4.229244     1.454869     3.068187
  H      4.272196    -2.381969     5.111507
  H      5.847476     2.345771     4.706444
  H      5.884936    -1.471359     6.777374
  H      6.693556     0.905297     6.583820
  C      1.853124    -1.640251     3.690792
  C      1.420989    -0.965431     4.853096
  C      0.980664    -2.599448     3.126519
  C      0.176107    -1.252100     5.439910
  C     -0.256342    -2.901095     3.717937
  C     -0.666151    -2.227293     4.879889
  H      2.064351    -0.192371     5.298377
  H      1.248065    -3.091213     2.180984
  H     -0.135741    -0.704682     6.343269
  H     -0.914842    -3.643653     3.242098
  H     -1.640187    -2.453458     5.341492

160
system 1 - CI1-OUTcis_COOtBu-alkyl
  Ru     0.772707    -1.286997     0.272827
  Cl     1.610606    -2.578397    -1.526062
  Cl     0.252084     0.181981     2.186685
  O     -6.043410    -0.137145    -0.004462
  O      5.821538     0.499473    -0.055297
  N     -0.778043    -3.521343     1.725079
  C      2.165406     3.978347    -0.047574
  N      0.650062     3.726485     1.863973
  N     -1.573613     3.698928     1.961323
  N      1.411063    -3.535795     1.997749
  C      2.971545     2.927100     2.054700
  C     -2.064801    -3.276326     1.145249
  C     -3.507540     4.143558     0.526634
  C      3.441582     3.786943    -0.602262
  H      3.631529     4.103901    -1.639192
  C     -2.349661    -3.776116    -0.150576
  C     -0.934225    -0.962641    -0.321815
  C     -3.620670    -3.498095    -0.690540
  H     -3.852132    -3.850371    -1.707524
  C     -0.477721     3.167826     1.427241
  H     -0.505723     2.343850     0.699796
  C     -3.014418    -2.540225     1.897489
  C     -6.959522     0.867399    -0.241059
  C      1.949130     3.529361     1.280096
  C     -6.755928     2.223988     0.074821
  C     -8.966304     2.633247    -0.952498
  H     -9.757162     3.353095    -1.212997
  C     -4.867099     1.968890     1.723156
  H     -5.395880     1.116010     2.172733
  C     -0.531304    -4.735131     2.539748
  H     -0.747147    -5.642602     1.933234
  H     -1.195438    -4.753897     3.426636
  C     -4.588524    -2.761601     0.023128
  C     -2.922454     3.382226     1.567307
  C      4.474194     3.152882     0.119000
  C     -1.321918    -4.533041    -0.947914
  H     -0.757346    -5.253758    -0.322243
  H     -0.577429    -3.834228    -1.387464
  H     -1.792198    -5.090504    -1.780030
  C      2.728554     2.511923     3.484524
  H      1.763799     1.974249     3.584682
  H      2.715552     3.391967     4.164394
  H      3.534258     1.844565     3.844881
  C     -7.800720     3.098327    -0.306107
  H     -7.700288     4.170018    -0.072864
  C     -4.265000    -2.277487     1.312766
  H     -5.015566    -1.705264     1.878863
  C      2.771770    -3.234554     1.653060
  C     -3.593091     2.313634     2.206554
  C     -2.737515     5.237123    -0.177326
  H     -3.400797     5.837611    -0.828591
  H     -1.941335     4.806617    -0.822495
  H     -2.238546     5.934338     0.527656
  C      3.405500    -2.093268     2.208994
  C     -5.476370     2.681002     0.667348
  C      2.740298    -5.273446     0.122246
  H      1.675607    -5.080257    -0.115885
  H      2.789029    -6.107989     0.855528
  H      3.232691    -5.615997    -0.807219
  C     -5.932347    -2.538757    -0.568484
  C     -1.203500     4.708413     2.985454
  H     -1.490272     4.332342     3.989360
  H     -1.750352     5.654406     2.802762
  C      5.229858    -2.382164     0.583238
  C     -6.645318    -3.566551    -1.231857
  H     -6.193042    -4.569554    -1.274991
  C      1.063526     4.604916    -0.871792
  H      0.379459     3.833651    -1.289932
  H      1.481301     5.160199    -1.733318
  H      0.441327     5.309813    -0.283254
  C     -8.104003     0.376848    -0.920516
  C      4.221757     2.727828     1.440500
  H      5.024746     2.232386     2.007146
  C      0.332712     4.832822     2.805567
  H      0.645738     5.795274     2.348127
  H      0.889097     4.701787     3.753261
  C     -6.585020    -1.292855    -0.538210
  C      3.402655    -4.029656     0.659889
  C     -9.130659     1.275040    -1.272709
  H    -10.033509     0.921932    -1.793496
  C     -7.916323    -3.354796    -1.808724
  H     -8.426988    -4.196823    -2.300412
  C      0.962161    -4.602541     2.908607
  H      1.115292    -4.287750     3.964755
  H      1.534481    -5.536492     2.741912
  C     -4.799230     3.786368     0.107283
  H     -5.259005     4.329696    -0.733014
  C     -2.938864     1.549513     3.328112
  H     -2.066962     0.966844     2.958610
  H     -3.650653     0.845372     3.796897
  H     -2.561447     2.224404     4.124848
  C      0.377317    -2.895289     1.383203
  C     -2.656551    -2.037996     3.273925
  H     -1.757287    -1.386841     3.231460
  H     -2.417355    -2.874318     3.964684
  H     -3.491950    -1.468330     3.722728
  C     -7.854441    -1.044426    -1.121365
  C      4.628437    -3.585392     0.145783
  H      5.086610    -4.148919    -0.681304
  C      6.685390    -0.536281    -0.376399
  C      6.463424    -1.895749    -0.081475
  C      7.477921    -2.774388    -0.535154
  H      7.376438    -3.847725    -0.312546
  C      8.615073    -2.324993    -1.238740
  H      9.372204    -3.058042    -1.556247
  C      8.791788    -0.965849    -1.540348
  H      9.670883    -0.616289    -2.102299
  C      7.806873    -0.059094    -1.103670
  C      2.870892    -1.398016     3.436135
  H      3.496985    -1.664792     4.314970
  H      1.821834    -1.668570     3.651973
  H      2.900945    -0.298890     3.319701
  C      4.620025    -1.667018     1.633623
  H      5.102587    -0.758545     2.023586
  C     -8.537479    -2.096757    -1.761969
  H     -9.525279    -1.933287    -2.218518
  C      7.600064     1.374441    -1.246709
  C      8.283370     2.422134    -1.893999
  H      9.232990     2.235283    -2.417661
  C      7.714324     3.705711    -1.865848
  H      8.228727     4.541441    -2.364236
  C      6.489523     3.946958    -1.207213
  H      6.068487     4.964615    -1.196566
  C      5.786740     2.922116    -0.531709
  C      6.380000     1.648175    -0.577819
  C      2.378956     0.283259    -0.315242
  C      1.429005     0.810096    -1.168563
  H      0.738561     1.563159    -0.748700
  H      2.507851     0.704267     0.693944
  H      3.191994    -0.353175    -0.698885
  H     -1.732357    -0.749548     0.426198
  C     -1.464607    -0.853181    -1.726514
  O     -1.325576    -1.676061    -2.613429
  O     -2.189677     0.292000    -1.802650
  C     -3.070745     0.585283    -2.970122
  C     -4.056178    -0.574126    -3.169326
  H     -4.827425    -0.278402    -3.908950
  H     -3.546271    -1.485630    -3.530084
  H     -4.565045    -0.804428    -2.213558
  C     -3.810332     1.843859    -2.511924
  H     -4.496671     2.199799    -3.306055
  H     -4.402890     1.626538    -1.603085
  H     -3.094702     2.657080    -2.272862
  C     -2.206792     0.846578    -4.209020
  H     -1.609535    -0.047385    -4.469711
  H     -2.858602     1.100241    -5.069696
  H     -1.522750     1.702604    -4.035220
  H      1.588225    -0.463869    -2.878805
  C      1.390829     0.605433    -2.654987
  H      0.375379     0.832265    -3.034140
  C      2.422533     1.497447    -3.402228
  H      2.185179     2.569531    -3.212532
  H      2.267897     1.336578    -4.492371
  H      4.044872     1.465519    -1.967545
  C      3.894814     1.236537    -3.041959
  H      4.527557     1.972663    -3.585529
  H      3.839563    -0.951206    -2.743972
  C      4.396633    -0.185168    -3.324429
  H      5.469862    -0.284285    -3.058256
  H      4.289274    -0.448504    -4.398320

160
system 1 - TS1-OUTcis_COOtBu-alkyl
  Ru     0.701088    -1.256076     0.291562
  Cl     1.404301    -2.606736    -1.530549
  Cl     0.258684     0.185976     2.239761
  O     -6.017404    -0.094969     0.058530
  O      5.855323     0.429180    -0.117490
  N     -0.779978    -3.488367     1.780178
  C      2.285116     4.006920     0.009796
  N      0.776604     3.745863     1.923274
  N     -1.451670     3.742038     1.977204
  N      1.415359    -3.537319     2.015566
  C      3.084962     2.891553     2.080916
  C     -2.072752    -3.210914     1.214666
  C     -3.317228     4.149057     0.438691
  C      3.548133     3.789057    -0.564197
  H      3.735692     4.122640    -1.596404
  C     -2.416396    -3.783971    -0.034726
  C     -0.723613    -0.349502    -0.498857
  C     -3.708268    -3.530135    -0.533385
  H     -3.988211    -3.946514    -1.513291
  C     -0.350505     3.214579     1.455339
  H     -0.372035     2.414068     0.704348
  C     -2.983679    -2.425287     1.962742
  C     -6.882598     0.933269    -0.247113
  C      2.071393     3.539542     1.331496
  C     -6.608671     2.295196    -0.023411
  C     -8.795577     2.745460    -1.083219
  H     -9.548446     3.485320    -1.395194
  C     -4.764190     2.056757     1.677436
  H     -5.328828     1.239404     2.148762
  C     -0.541398    -4.707585     2.593956
  H     -0.804146    -5.609782     1.999445
  H     -1.178920    -4.698421     3.500242
  C     -4.637136    -2.737761     0.171730
  C     -2.789472     3.431444     1.539302
  C      4.570198     3.109471     0.129920
  C     -1.434699    -4.603774    -0.828715
  H     -0.880324    -5.326458    -0.195243
  H     -0.681174    -3.941777    -1.307169
  H     -1.944953    -5.172105    -1.629408
  C      2.841332     2.452025     3.502918
  H      1.889085     1.887991     3.582557
  H      2.794636     3.321696     4.194156
  H      3.660617     1.801685     3.863176
  C     -7.607147     3.194054    -0.467647
  H     -7.453898     4.272701    -0.306405
  C     -4.253906    -2.179395     1.412642
  H     -4.976544    -1.571704     1.977930
  C      2.768485    -3.257485     1.620997
  C     -3.505570     2.403025     2.197151
  C     -2.512608     5.208234    -0.278897
  H     -3.167871     5.869529    -0.877689
  H     -1.787736     4.742471    -0.980639
  H     -1.929225     5.848150     0.414401
  C      3.439232    -2.132258     2.162492
  C     -5.319163     2.728568     0.565275
  C      2.647160    -5.282734     0.071077
  H      1.567778    -5.091947    -0.087526
  H      2.752847    -6.137135     0.775294
  H      3.072950    -5.596397    -0.900595
  C     -5.996570    -2.520529    -0.384847
  C     -1.091255     4.735843     3.020801
  H     -1.416478     4.361800     4.013154
  H     -1.610840     5.694859     2.825083
  C      5.206425    -2.445169     0.480091
  C     -6.754765    -3.556309    -0.981377
  H     -6.336103    -4.574728    -0.982134
  C      1.195746     4.685582    -0.788486
  H      0.494505     3.945302    -1.233020
  H      1.623821     5.261531    -1.631180
  H      0.589036     5.381381    -0.174265
  C     -8.052363     0.454457    -0.891410
  C      4.320615     2.665267     1.446295
  H      5.115155     2.135906     1.993795
  C      0.455571     4.828124     2.891845
  H      0.804975     5.797662     2.478426
  H      0.976913     4.651119     3.852108
  C     -6.610734    -1.255775    -0.405529
  C      3.345400    -4.052544     0.595018
  C     -9.031562     1.378247    -1.306995
  H     -9.953091     1.037398    -1.802619
  C     -8.026877    -3.329539    -1.551151
  H     -8.574525    -4.177864    -1.989403
  C      0.968378    -4.617777     2.916471
  H      1.164280    -4.331881     3.973114
  H      1.514101    -5.558939     2.706833
  C     -4.595584     3.789311    -0.021050
  H     -5.015421     4.309447    -0.896253
  C     -2.914891     1.684499     3.382791
  H     -2.008430     1.112048     3.089020
  H     -3.642264     0.975242     3.818623
  H     -2.615055     2.389558     4.186637
  C      0.378018    -2.889177     1.433914
  C     -2.593388    -1.897841     3.320818
  H     -1.696477    -1.247704     3.251303
  H     -2.341130    -2.724714     4.018767
  H     -3.419887    -1.322317     3.778729
  C     -7.871482    -0.987851    -0.997536
  C      4.561303    -3.625994     0.043530
  H      4.979669    -4.187828    -0.805523
  C      6.684571    -0.620445    -0.481292
  C      6.433501    -1.979675    -0.210471
  C      7.411385    -2.874462    -0.710309
  H      7.286479    -3.949622    -0.509440
  C      8.542334    -2.439035    -1.432635
  H      9.270686    -3.184466    -1.786589
  C      8.749246    -1.078318    -1.706815
  H      9.623563    -0.739428    -2.282567
  C      7.800451    -0.155894    -1.224912
  C      2.939828    -1.412546     3.389730
  H      3.603514    -1.636822     4.252377
  H      1.904811    -1.695288     3.652374
  H      2.941279    -0.317853     3.234795
  C      4.646045    -1.729045     1.556943
  H      5.159312    -0.835234     1.941098
  C     -8.600331    -2.048181    -1.571811
  H     -9.584347    -1.873329    -2.032335
  C      7.627455     1.285330    -1.331556
  C      8.323089     2.330154    -1.970266
  H      9.256665     2.131962    -2.518046
  C      7.786374     3.626178    -1.902236
  H      8.311143     4.460281    -2.392471
  C      6.580621     3.881893    -1.214672
  H      6.184953     4.908940    -1.174360
  C      5.866194     2.859678    -0.546795
  C      6.429033     1.574080    -0.630156
  C      2.193657     0.145435    -0.212216
  C      1.160510     0.688151    -1.060216
  H      0.705277     1.614566    -0.665249
  H      2.469068     0.704096     0.696516
  H      2.997880    -0.442117    -0.683914
  H     -1.227645     0.454298     0.085316
  C     -1.500071    -0.675259    -1.755161
  O     -1.527358    -1.739052    -2.344430
  O     -2.205241     0.441083    -2.081214
  C     -3.187341     0.448193    -3.200427
  C     -4.242026    -0.639829    -2.963424
  H     -5.081372    -0.505134    -3.675125
  H     -3.821917    -1.653447    -3.091706
  H     -4.640894    -0.549375    -1.935962
  C     -3.813905     1.841156    -3.076963
  H     -4.561947     1.996920    -3.879745
  H     -4.320176     1.948709    -2.096871
  H     -3.038117     2.629602    -3.160866
  C     -2.436367     0.272519    -4.525385
  H     -1.929784    -0.710386    -4.563814
  H     -3.153157     0.333793    -5.369414
  H     -1.680378     1.073858    -4.657081
  H      1.360765    -0.457646    -2.868231
  C      1.198066     0.597650    -2.570568
  H      0.212831     0.904418    -2.976027
  C      2.287486     1.513508    -3.185735
  H      2.083596     2.569231    -2.892724
  H      2.156108     1.474969    -4.290366
  H      3.900181     1.303625    -1.745612
  C      3.746132     1.170171    -2.835513
  H      4.407995     1.927890    -3.310830
  H      3.610414    -1.031225    -2.730237
  C      4.199021    -0.238354    -3.239496
  H      5.265889    -0.399875    -2.979203
  H      4.089575    -0.401486    -4.332972

160
system 1 - MCB-OUTcis_COOtBu-alkyl
  Ru     0.623364    -1.315506     0.157177
  Cl     1.197794    -2.587439    -1.748532
  Cl     0.158555     0.049376     2.154450
  O     -6.090608    -0.125173     0.149266
  O      5.945291     0.425043    -0.029964
  N     -0.777162    -3.539234     1.663250
  C      2.366290     4.015695     0.115839
  N      0.783937     3.619449     1.946521
  N     -1.443063     3.577053     2.016089
  N      1.427900    -3.569512     1.869209
  C      3.065260     2.701594     2.106228
  C     -2.082125    -3.243665     1.128166
  C     -3.289601     3.987344     0.452217
  C      3.650138     3.832259    -0.423243
  H      3.881161     4.250840    -1.414798
  C     -2.454174    -3.787900    -0.126158
  C     -0.486820     0.045634    -0.732113
  C     -3.755984    -3.525061    -0.592733
  H     -4.050540    -3.915446    -1.578987
  C     -0.338670     3.125548     1.433396
  H     -0.358120     2.417241     0.595593
  C     -2.987519    -2.488896     1.918666
  C     -6.954924     0.906768    -0.138783
  C      2.093288     3.436175     1.381654
  C     -6.664515     2.264370     0.085525
  C     -8.847296     2.741771    -0.965504
  H     -9.593933     3.489998    -1.272538
  C     -4.813467     2.002088     1.771472
  H     -5.407131     1.222211     2.270046
  C     -0.523403    -4.760915     2.468242
  H     -0.848016    -5.656474     1.896053
  H     -1.106810    -4.727796     3.410192
  C     -4.672655    -2.754117     0.147435
  C     -2.783064     3.286676     1.574300
  C      4.636372     3.079871     0.248849
  C     -1.504954    -4.592393    -0.971430
  H     -0.792904    -5.187784    -0.366304
  H     -0.894148    -3.910061    -1.600557
  H     -2.053751    -5.283188    -1.640305
  C      2.772434     2.143787     3.476605
  H      1.748344     1.723505     3.530890
  H      2.882040     2.927097     4.258837
  H      3.480762     1.333458     3.730179
  C     -7.652431     3.177087    -0.351512
  H     -7.483262     4.253785    -0.192787
  C     -4.267720    -2.232321     1.398295
  H     -4.982087    -1.645959     1.995619
  C      2.778791    -3.278228     1.463757
  C     -3.534556     2.306228     2.266628
  C     -2.445871     4.987916    -0.302878
  H     -3.074748     5.645249    -0.933370
  H     -1.733240     4.470358    -0.981160
  H     -1.846824     5.634375     0.371081
  C      3.493176    -2.242115     2.117391
  C     -5.352980     2.666004     0.647640
  C      2.611449    -5.175298    -0.239019
  H      1.523276    -4.992696    -0.326810
  H      2.767763    -6.087379     0.378664
  H      2.990281    -5.391659    -1.255524
  C     -6.041040    -2.529959    -0.385114
  C     -1.090650     4.505473     3.121309
  H     -1.458891     4.098067     4.083854
  H     -1.579519     5.485915     2.949719
  C      5.244893    -2.453953     0.405060
  C     -6.794852    -3.554141    -1.008001
  H     -6.367845    -4.568492    -1.042476
  C      1.312016     4.765560    -0.665241
  H      0.638706     4.066419    -1.209065
  H      1.774969     5.418967    -1.429231
  H      0.670962     5.397247    -0.017640
  C     -8.121763     0.442203    -0.797436
  C      4.323471     2.517486     1.505084
  H      5.084518     1.923294     2.032355
  C      0.462080     4.565310     3.047642
  H      0.852194     5.570973     2.787882
  H      0.948332     4.235150     3.986096
  C     -6.667147    -1.271452    -0.361943
  C      3.324629    -3.991600     0.365766
  C     -9.093792     1.378410    -1.203061
  H    -10.015056     1.051018    -1.708219
  C     -8.071893    -3.321777    -1.563857
  H     -8.614772    -4.161505    -2.024063
  C      1.006696    -4.714256     2.705535
  H      1.270751    -4.526820     3.768168
  H      1.521458    -5.640827     2.381361
  C     -4.587858     3.669363     0.015741
  H     -4.998484     4.180901    -0.868904
  C     -2.966961     1.594459     3.468053
  H     -2.012125     1.086909     3.214973
  H     -3.671539     0.829435     3.842548
  H     -2.768456     2.294931     4.307430
  C      0.372550    -2.930863     1.315470
  C     -2.590797    -2.016420     3.295486
  H     -1.689701    -1.370408     3.253260
  H     -2.349206    -2.872254     3.961753
  H     -3.413373    -1.452969     3.775271
  C     -7.932776    -0.996094    -0.942876
  C      4.555054    -3.554124    -0.150003
  H      4.960154    -4.051672    -1.044587
  C      6.776362    -0.612163    -0.418998
  C      6.499454    -1.978708    -0.227051
  C      7.473984    -2.862786    -0.750260
  H      7.323870    -3.944827    -0.613077
  C      8.630185    -2.406496    -1.418545
  H      9.356978    -3.143044    -1.793717
  C      8.862937    -1.036398    -1.616039
  H      9.755396    -0.682338    -2.153587
  C      7.914214    -0.125001    -1.112851
  C      2.960719    -1.595457     3.370217
  H      3.776943    -1.106737     3.937738
  H      2.475341    -2.335289     4.038006
  H      2.187322    -0.836201     3.128893
  C      4.713829    -1.828670     1.554095
  H      5.270121    -1.006059     2.027723
  C     -8.654930    -2.044522    -1.546198
  H     -9.641621    -1.863972    -1.998724
  C      7.749591     1.320640    -1.165411
  C      8.461515     2.387447    -1.747630
  H      9.411070     2.209342    -2.274481
  C      7.919450     3.679718    -1.652560
  H      8.457305     4.530438    -2.097996
  C      6.690955     3.910824    -0.997414
  H      6.291847     4.935626    -0.938544
  C      5.958091     2.865922    -0.386700
  C      6.531882     1.585968    -0.488387
  C      2.130105    -0.103414    -0.229789
  C      0.986441     0.614974    -1.083388
  H      0.978759     1.629906    -0.630187
  H      2.513025     0.513198     0.603676
  H      2.913939    -0.588059    -0.835865
  H     -1.014422     0.708813    -0.014497
  C     -1.479844    -0.286601    -1.831876
  O     -1.861400    -1.399658    -2.139223
  O     -1.959803     0.885817    -2.317265
  C     -3.156782     0.935367    -3.205677
  C     -4.351527     0.368741    -2.429975
  H     -5.287027     0.513041    -3.007625
  H     -4.229418    -0.711407    -2.224939
  H     -4.459212     0.898010    -1.463880
  C     -3.322379     2.439148    -3.449041
  H     -4.211379     2.626475    -4.083936
  H     -3.461058     2.969684    -2.485366
  H     -2.431363     2.855867    -3.961071
  C     -2.874750     0.185355    -4.512587
  H     -2.761097    -0.899357    -4.333737
  H     -3.715473     0.346235    -5.217972
  H     -1.948088     0.568257    -4.986816
  H      1.394453    -0.350687    -2.976470
  C      1.261958     0.683489    -2.597221
  H      0.347653     1.080708    -3.083126
  C      2.440567     1.588501    -3.007925
  H      2.259442     2.615036    -2.613646
  H      2.401441     1.685495    -4.116314
  H      3.951554     1.160106    -1.499483
  C      3.858200     1.147994    -2.604387
  H      4.576360     1.922434    -2.955075
  H      3.639653    -1.044290    -2.755750
  C      4.287169    -0.225250    -3.137022
  H      5.329048    -0.461239    -2.836143
  H      4.240005    -0.261244    -4.246408

160
system 1 - TS2-OUTcis_COOtBu-alkyl
  Ru    -1.003756    -1.231882     0.207199
  Cl    -1.705056    -2.903270     1.732764
  Cl    -0.129024     0.217748    -1.580750
  O      6.295855    -0.462521    -0.132350
  O     -5.864599     0.818141    -0.456494
  N      0.525327    -3.392955    -1.390081
  C     -1.683651     3.776040     0.487363
  N     -0.051960     3.761597    -1.351336
  N      2.165147     3.876957    -1.464229
  N     -1.644689    -3.398270    -1.772065
  C     -2.325554     2.938030    -1.762168
  C      1.835130    -3.139303    -0.851085
  C      4.407017     4.193132    -0.506497
  C     -3.021581     3.620098     0.894129
  H     -3.295621     3.864417     1.932155
  C      2.217153    -3.718252     0.385623
  C     -0.467817     0.477468     1.370688
  C      3.562005    -3.586039     0.784328
  H      3.868738    -4.018278     1.749620
  C      1.108033     3.238338    -0.961372
  H      1.196733     2.366881    -0.291618
  C      2.772861    -2.464312    -1.679259
  C      7.370431     0.399821    -0.036505
  C     -1.366003     3.454208    -0.857041
  C      7.337933     1.770007    -0.367612
  C      9.703026     1.841650     0.351229
  H     10.622379     2.432340     0.482692
  C      5.199310     1.743435    -1.684496
  H      5.507417     0.790218    -2.136485
  C      0.320400    -4.611224    -2.213756
  H      0.525454    -5.509857    -1.591612
  H      1.021051    -4.625861    -3.072056
  C      4.514480    -2.904773     0.001220
  C      3.527522     3.441149    -1.322636
  C     -4.020824     3.148487     0.010850
  C      1.252504    -4.462061     1.272403
  H      0.365579    -4.834762     0.727133
  H      0.850651    -3.791220     2.060362
  H      1.752675    -5.315181     1.772150
  C     -1.974637     2.599677    -3.189900
  H     -0.908266     2.323578    -3.294944
  H     -2.200576     3.449609    -3.871459
  H     -2.570911     1.734383    -3.537040
  C      8.547408     2.473510    -0.155133
  H      8.585513     3.543386    -0.413600
  C      4.095583    -2.329652    -1.221260
  H      4.832260    -1.810775    -1.853020
  C     -3.033702    -3.042985    -1.688900
  C      3.916639     2.241059    -1.964173
  C      3.958625     5.473925     0.156934
  H      4.628016     5.746927     0.995137
  H      2.927497     5.385997     0.559177
  H      3.964321     6.328681    -0.554666
  C     -3.506340    -1.940941    -2.447332
  C      6.079767     2.414835    -0.808816
  C     -3.423418    -5.037651    -0.138471
  H     -2.342629    -5.015375     0.097383
  H     -3.627898    -5.909628    -0.799046
  H     -3.964384    -5.205708     0.812338
  C      5.930637    -2.842111     0.445623
  C      1.722796     4.931195    -2.411551
  H      1.994884     4.622666    -3.443141
  H      2.232619     5.888268    -2.189145
  C     -5.606361    -2.053939    -1.180314
  C      6.583338    -3.965391     1.011280
  H      6.018736    -4.906725     1.097100
  C     -0.623223     4.235393     1.462610
  H      0.022569     3.388628     1.785060
  H     -1.079117     4.666127     2.374319
  H      0.045809     5.005692     1.023611
  C      8.509311    -0.252790     0.501181
  C     -3.642693     2.774301    -1.297049
  H     -4.404179     2.372227    -1.981940
  C      0.194602     4.976885    -2.174779
  H     -0.131389     5.867488    -1.596505
  H     -0.397405     4.933564    -3.108892
  C      6.729397    -1.686647     0.345631
  C     -3.874691    -3.761290    -0.803727
  C      9.697947     0.478656     0.691494
  H     10.597355    -0.006303     1.100011
  C      7.930247    -3.931115     1.430475
  H      8.382590    -4.842036     1.851363
  C     -1.155814    -4.494825    -2.633784
  H     -1.280914    -4.218622    -3.703684
  H     -1.735139    -5.421304    -2.448777
  C      5.687077     3.662697    -0.273627
  H      6.362023     4.187177     0.420476
  C      2.972820     1.481754    -2.860016
  H      2.292122     0.828590    -2.272126
  H      3.533873     0.835012    -3.560193
  H      2.325580     2.151190    -3.462449
  C     -0.642658    -2.776518    -1.096684
  C      2.365160    -1.975408    -3.047531
  H      1.477496    -1.312414    -2.988185
  H      2.096474    -2.824710    -3.712388
  H      3.192657    -1.431378    -3.539814
  C      8.086253    -1.622282     0.758516
  C     -5.157907    -3.238821    -0.558384
  H     -5.796159    -3.726781     0.194711
  C     -6.927137    -0.068448    -0.366137
  C     -6.872929    -1.426866    -0.731215
  C     -8.057448    -2.161160    -0.487864
  H     -8.073829    -3.227618    -0.761412
  C     -9.203975    -1.573586     0.089445
  H    -10.101520    -2.191276     0.245543
  C     -9.208591    -0.227484     0.487692
  H    -10.089328     0.218109     0.974083
  C     -8.043220     0.533032     0.268375
  C     -2.638047    -1.283747    -3.488681
  H     -2.123007    -2.032589    -4.124472
  H     -1.842613    -0.668332    -3.015413
  H     -3.241652    -0.634850    -4.153467
  C     -4.791452    -1.448620    -2.160762
  H     -5.159192    -0.558774    -2.694186
  C      8.700282    -2.764194     1.308184
  H      9.751505    -2.739089     1.632467
  C     -7.608159     1.873446     0.634185
  C     -8.174681     2.934537     1.366091
  H     -9.211845     2.876913     1.729270
  C     -7.372738     4.053884     1.641424
  H     -7.789652     4.897353     2.212458
  C     -6.033680     4.116369     1.202974
  H     -5.432606     5.010462     1.430983
  C     -5.435150     3.076865     0.449485
  C     -6.270219     1.977385     0.173914
  C     -2.727535    -0.513188     0.130317
  C     -1.879533     0.378700     1.726712
  H     -2.427130     1.247450     1.308753
  H     -2.991363     0.318226    -0.555825
  H     -3.581052    -1.062665     0.575058
  C     -2.386764    -0.065910     3.086399
  H     -2.452104    -1.173932     3.118345
  H     -1.597628     0.175465     3.829330
  H     -0.235312     1.286657     0.663387
  C      0.659055     0.184784     2.305349
  O      0.670551    -0.642749     3.201535
  O      1.698829     1.004893     1.967147
  C      3.050281     0.818318     2.565190
  C      3.551705    -0.580697     2.196190
  H      4.617669    -0.692258     2.479380
  H      2.966819    -1.371839     2.700363
  H      3.476735    -0.726537     1.101151
  C      3.873483     1.885254     1.844854
  H      4.928550     1.858839     2.181497
  H      3.862057     1.698409     0.754675
  H      3.469207     2.900083     2.037897
  C      3.001701     1.068999     4.076728
  H      2.403221     0.295802     4.591734
  H      4.033492     1.053327     4.483585
  H      2.562816     2.065313     4.290682
  C     -3.720599     0.583151     3.500259
  H     -3.911304     0.318321     4.563925
  H     -3.614709     1.692629     3.480091
  C     -4.939054     0.183864     2.651776
  H     -5.812315     0.797998     2.963296
  H     -4.749675     0.472325     1.598127
  C     -5.307358    -1.304661     2.708135
  H     -5.521394    -1.627623     3.749289
  H     -6.209844    -1.511257     2.095467
  H     -4.489351    -1.952559     2.325796

160
system 1 - CI2-OUTcis_COOtBu-alkyl
  Ru    -1.042257    -1.202599     0.258187
  Cl    -1.959615    -2.843104     1.716118
  Cl     0.070511     0.219788    -1.401451
  O      6.281378    -0.554050    -0.158756
  O     -5.801875     0.830953    -0.452304
  N      0.413911    -3.398656    -1.244267
  C     -1.562266     3.787120     0.545353
  N      0.042108     3.777066    -1.321174
  N      2.254197     3.846991    -1.523875
  N     -1.727802    -3.375559    -1.753893
  C     -2.226857     2.926332    -1.687972
  C      1.724886    -3.125372    -0.716848
  C      4.527449     4.141324    -0.635794
  C     -2.887345     3.598984     0.978513
  H     -3.142610     3.832064     2.023933
  C      2.100574    -3.622643     0.556986
  C     -0.585080     0.635689     1.579546
  C      3.456037    -3.521072     0.927623
  H      3.761083    -3.900043     1.915629
  C      1.206347     3.238432    -0.964647
  H      1.298610     2.373781    -0.284896
  C      2.673472    -2.527662    -1.591887
  C      7.384191     0.275759    -0.103668
  C     -1.262519     3.468020    -0.803352
  C      7.388974     1.637178    -0.471093
  C      9.765328     1.654237     0.213107
  H     10.704207     2.219367     0.315877
  C      5.236609     1.644280    -1.764726
  H      5.513025     0.673075    -2.198841
  C      0.218908    -4.649528    -2.017818
  H      0.297707    -5.519336    -1.328248
  H      1.000137    -4.757711    -2.795246
  C      4.422221    -2.931050     0.089263
  C      3.614316     3.393227    -1.419046
  C     -3.894920     3.110994     0.113890
  C      1.110011    -4.232069     1.514093
  H      0.235699    -4.676685     1.003128
  H      0.691950    -3.452457     2.186984
  H      1.589903    -5.004401     2.146468
  C     -1.880881     2.572222    -3.112998
  H     -0.846534     2.184429    -3.189662
  H     -1.991892     3.447941    -3.790276
  H     -2.558656     1.784169    -3.491914
  C      8.622380     2.308068    -0.294283
  H      8.689477     3.369067    -0.581849
  C      4.005806    -2.411109    -1.157623
  H      4.750254    -1.952563    -1.826092
  C     -3.111021    -3.012100    -1.762999
  C      3.965578     2.172349    -2.043659
  C      4.122404     5.446997     0.006664
  H      4.820402     5.727926     0.818382
  H      3.101601     5.389115     0.439774
  H      4.123222     6.283056    -0.726793
  C     -3.518639    -1.896563    -2.544123
  C      6.144887     2.308512    -0.913173
  C     -3.616995    -4.997303    -0.235761
  H     -2.554528    -4.978604     0.072568
  H     -3.780127    -5.871648    -0.904512
  H     -4.223222    -5.156978     0.676249
  C      5.847265    -2.899485     0.507599
  C      1.794270     4.895097    -2.469091
  H      2.021003     4.567752    -3.505985
  H      2.329063     5.845833    -2.280625
  C     -5.687647    -1.977806    -1.400492
  C      6.470290    -4.023145     1.104562
  H      5.873489    -4.939156     1.235458
  C     -0.491858     4.275590     1.495233
  H      0.179869     3.444645     1.806397
  H     -0.937739     4.700285     2.414720
  H      0.147948     5.058925     1.036347
  C      8.509706    -0.396877     0.437545
  C     -3.532975     2.743741    -1.201319
  H     -4.298909     2.330515    -1.874155
  C      0.277651     4.973552    -2.173753
  H     -0.009020     5.879797    -1.599089
  H     -0.349777     4.927109    -3.083997
  C      6.682421    -1.776118     0.352909
  C     -4.013998    -3.721295    -0.934744
  C      9.723111     0.301873     0.591059
  H     10.612712    -0.199458     1.001292
  C      7.824545    -4.020297     1.501085
  H      8.252745    -4.930208     1.948612
  C     -1.194085    -4.469365    -2.590667
  H     -1.189323    -4.161344    -3.660029
  H     -1.821921    -5.376745    -2.494261
  C      5.795830     3.581684    -0.407458
  H      6.495460     4.105257     0.262573
  C      2.998765     1.418280    -2.919115
  H      2.342729     0.756203    -2.314214
  H      3.541831     0.781019    -3.642736
  H      2.328794     2.090211    -3.492791
  C     -0.760323    -2.754463    -1.021676
  C      2.267224    -2.092590    -2.978629
  H      1.394450    -1.409358    -2.937584
  H      1.978623    -2.962357    -3.607936
  H      3.100729    -1.581341    -3.496012
  C      8.046763    -1.743131     0.744212
  C     -5.299569    -3.176661    -0.764716
  H     -5.987809    -3.649241    -0.046539
  C     -6.919254     0.009577    -0.475500
  C     -6.939145    -1.310700    -0.963475
  C     -8.174695    -1.984970    -0.829816
  H     -8.243837    -3.021167    -1.196207
  C     -9.305088    -1.375506    -0.242889
  H    -10.245446    -1.943473    -0.174951
  C     -9.241102    -0.071990     0.274121
  H    -10.112487     0.387682     0.764280
  C     -8.022338     0.626215     0.166589
  C     -2.564139    -1.258174    -3.523834
  H     -2.154979    -2.008235    -4.232314
  H     -1.697039    -0.792888    -3.007210
  H     -3.075480    -0.479761    -4.123092
  C     -4.814878    -1.386747    -2.338079
  H     -5.133208    -0.482579    -2.879255
  C      8.631156    -2.885427     1.324689
  H      9.687512    -2.884330     1.632888
  C     -7.526992     1.907819     0.646635
  C     -8.068637     2.949305     1.423900
  H     -9.117781     2.917565     1.754281
  C     -7.229317     4.017368     1.778158
  H     -7.625061     4.845638     2.385331
  C     -5.882760     4.054051     1.360971
  H     -5.259974     4.920004     1.634234
  C     -5.305621     3.034196     0.564473
  C     -6.171646     1.973286     0.231634
  C     -2.694514    -0.631355    -0.258237
  C     -1.880889     0.481036     2.083463
  H     -2.636054     1.062203     1.525344
  H     -2.822688     0.253161    -0.920133
  H     -3.626860    -1.057875     0.171007
  C     -2.355062    -0.117856     3.361957
  H     -2.419848    -1.226742     3.222893
  H     -1.569544    -0.000313     4.139624
  H     -0.446743     1.395340     0.799682
  C      0.648403     0.257402     2.322098
  O      0.747132    -0.669757     3.114538
  O      1.650504     1.113302     1.975649
  C      3.037078     0.908344     2.486405
  C      3.529422    -0.469486     2.038030
  H      4.620041    -0.560902     2.213429
  H      3.012372    -1.283927     2.575115
  H      3.351537    -0.595589     0.951829
  C      3.818753     2.005921     1.767978
  H      4.880064     1.997318     2.084591
  H      3.794681     1.831941     0.676312
  H      3.396879     3.009265     1.983050
  C      3.060825     1.099138     4.006977
  H      2.474772     0.312468     4.516710
  H      4.109061     1.048905     4.365517
  H      2.648982     2.092121     4.280977
  C     -3.720147     0.449564     3.809857
  H     -3.981091    -0.004073     4.790829
  H     -3.620524     1.543352     3.995636
  C     -4.873364     0.216132     2.814414
  H     -5.753982     0.811491     3.141555
  H     -4.597388     0.645611     1.827074
  C     -5.281121    -1.249383     2.616314
  H     -5.599401    -1.712590     3.574688
  H     -6.130550    -1.329077     1.905535
  H     -4.447536    -1.861809     2.212839

184
system 1 - CI1-OUTcis_COOtBu-cph3
  Ru    -0.141219    -1.687580    -0.015334
  Cl    -0.762165    -2.114941     2.228937
  Cl     0.241194    -1.256275    -2.402744
  O      6.362351    -0.239448    -0.408357
  O     -5.762180    -0.663319    -0.982548
  N      1.449912    -4.304631    -0.363442
  C     -2.546278     2.883150    -2.724213
  N     -0.707720     1.840979    -3.956239
  N      1.515279     1.889064    -3.837572
  N     -0.739898    -4.505754    -0.517036
  C     -2.861165     0.650936    -3.766910
  C      2.747092    -3.804242    -0.016485
  C      3.188916     3.065662    -2.476611
  C     -3.845974     2.800256    -2.195057
  H     -4.228869     3.619947    -1.567746
  C      3.125272    -3.783361     1.348265
  C      1.569345    -1.081220     0.254464
  C      4.398591    -3.275366     1.664515
  H      4.690891    -3.201360     2.722898
  C      0.370664     1.693136    -3.188634
  H      0.322822     1.449814    -2.119398
  C      3.621709    -3.386174    -1.051119
  C      7.095565     0.914137    -0.584983
  C     -2.063522     1.784698    -3.478748
  C      6.673733     2.011027    -1.358017
  C      8.745524     3.131937    -0.611846
  H      9.393172     4.021168    -0.649621
  C      4.956855     0.881449    -2.818386
  H      5.642608     0.029246    -2.934515
  C      1.258210    -5.750781    -0.619978
  H      1.691984    -6.342772     0.213234
  H      1.783356    -6.046251    -1.552120
  C      5.272399    -2.793382     0.669682
  C      2.822168     1.928390    -3.236353
  C     -4.661016     1.671352    -2.428134
  C      2.170372    -4.216399     2.427421
  H      1.355491    -3.468993     2.537659
  H      2.682631    -4.303982     3.403928
  H      1.692466    -5.191749     2.198126
  C     -2.371133    -0.454881    -4.667069
  H     -1.316997    -0.718217    -4.451112
  H     -2.456307    -0.161272    -5.736562
  H     -2.978286    -1.368619    -4.534029
  C      7.540010     3.129443    -1.346656
  H      7.265580     4.012920    -1.944420
  C      4.871022    -2.858887    -0.685453
  H      5.556036    -2.503197    -1.469789
  C     -2.121764    -4.157781    -0.337424
  C      3.699784     0.835376    -3.444049
  C      2.214803     4.183309    -2.189973
  H      2.744189     5.121777    -1.935743
  H      1.582031     3.931631    -1.309904
  H      1.534159     4.393587    -3.039802
  C     -2.846057    -3.624466    -1.435939
  C      5.364113     1.997088    -2.053588
  C     -2.017503    -5.091580     2.043343
  H     -0.923609    -4.933138     2.008478
  H     -2.221596    -6.184027     1.983650
  H     -2.367595    -4.740010     3.032467
  C      6.582472    -2.213083     1.056116
  C      1.241067     2.264433    -5.248631
  H      1.791430     1.594445    -5.936944
  H      1.594246     3.303231    -5.419908
  C     -4.754568    -3.258601     0.071628
  C      7.424021    -2.794330     2.034363
  H      7.117463    -3.751985     2.483125
  C     -1.701515     4.121238    -2.536468
  H     -0.728435     3.901129    -2.055101
  H     -2.221733     4.867501    -1.907179
  H     -1.472643     4.600592    -3.513019
  C      8.279444     0.903264     0.196276
  C     -4.152197     0.612594    -3.212004
  H     -4.788778    -0.262964    -3.408158
  C     -0.300373     2.111758    -5.358348
  H     -0.808934     3.024674    -5.726748
  H     -0.598759     1.260888    -6.003483
  C      7.050853    -1.000751     0.518621
  C     -2.729805    -4.366112     0.928246
  C      9.126898     2.028364     0.169995
  H     10.056496     2.047019     0.758723
  C      8.640313    -2.198464     2.433755
  H      9.259651    -2.704034     3.190382
  C     -0.276684    -5.890465    -0.728410
  H     -0.606963    -6.260105    -1.721992
  H     -0.704928    -6.562583     0.044032
  C      4.479256     3.086881    -1.916194
  H      4.789289     3.955775    -1.315072
  C      3.291786    -0.338310    -4.298375
  H      2.314654    -0.749241    -3.970356
  H      4.042498    -1.147468    -4.240653
  H      3.203799    -0.054086    -5.369594
  C      0.277564    -3.625471    -0.304658
  C      3.191678    -3.480743    -2.492803
  H      2.282719    -2.869187    -2.675325
  H      2.939794    -4.524727    -2.775874
  H      3.995637    -3.139749    -3.172102
  C      8.251197    -0.360529     0.921428
  C     -4.042260    -3.897497     1.109516
  H     -4.507998    -3.999304     2.102234
  C     -6.553767    -1.507711    -0.227793
  C     -6.122356    -2.735513     0.307835
  C     -7.081476    -3.404828     1.105691
  H     -6.813465    -4.380795     1.539144
  C     -8.370782    -2.877980     1.337626
  H     -9.077289    -3.449451     1.958771
  C     -8.766405    -1.646569     0.790926
  H     -9.769361    -1.236310     0.982297
  C     -7.837394    -0.945363    -0.002999
  C     -2.256990    -3.620069    -2.823732
  H     -3.050460    -3.485039    -3.584181
  H     -1.737510    -4.575031    -3.042932
  H     -1.503395    -2.815360    -2.946252
  C     -4.148432    -3.150859    -1.199939
  H     -4.718221    -2.718182    -2.035298
  C      9.068098    -0.976392     1.890398
  H     10.007791    -0.506666     2.217987
  C     -7.816256     0.348585    -0.671609
  C     -8.706660     1.434977    -0.785082
  H     -9.720588     1.379510    -0.361137
  C     -8.255929     2.598895    -1.430589
  H     -8.931020     3.462740    -1.528028
  C     -6.949079     2.686208    -1.958922
  H     -6.627781     3.611150    -2.462806
  C     -6.038861     1.606704    -1.886232
  C     -6.519672     0.457644    -1.236105
  C     -1.752787     0.052371    -0.192544
  C     -0.856380     0.848539     0.492556
  H     -0.105961     1.422755    -0.082995
  H     -1.839503     0.107995    -1.289600
  H     -2.588169    -0.429677     0.343669
  C     -0.856445     1.063856     1.973775
  H     -1.251828     0.146234     2.446081
  H      0.191698     1.168196     2.306157
  C     -1.647869     2.291149     2.559500
  H      2.309509    -1.117906    -0.580424
  C     -3.113217     2.278988     2.065950
  C     -3.788070     3.437706     1.628177
  C     -3.855808     1.079637     2.177903
  C     -5.157646     3.398901     1.306508
  C     -5.219550     1.037701     1.853938
  C     -5.879171     2.201968     1.420910
  H     -3.250564     4.395266     1.565787
  H     -3.365827     0.168413     2.555477
  H     -5.667928     4.318294     0.977404
  H     -5.776078     0.091946     1.952036
  H     -6.950585     2.176776     1.175430
  C      2.154655    -0.433270     1.480924
  O      2.486560    -1.032058     2.488938
  O      2.327047     0.882247     1.230768
  C      3.151444     1.762501     2.121327
  C      4.595382     1.251745     2.069147
  H      5.260368     1.949374     2.616932
  H      4.685384     0.247811     2.526364
  H      4.938679     1.194158     1.018498
  C      3.004859     3.124001     1.441719
  H      3.564162     3.897299     2.004573
  H      3.400819     3.077701     0.409528
  H      1.940124     3.425578     1.405343
  C      2.581485     1.792803     3.544310
  H      2.616212     0.794725     4.016913
  H      3.180650     2.499468     4.154005
  H      1.536389     2.159717     3.545679
  C     -0.881911     3.577471     2.180990
  C     -0.857592     4.025921     0.839031
  C     -0.147160     4.317750     3.132394
  C     -0.154611     5.185873     0.472765
  C      0.570617     5.470684     2.765603
  C      0.566004     5.915998     1.435307
  H     -1.438490     3.472295     0.085607
  H     -0.141477     3.994148     4.182634
  H     -0.178695     5.539123    -0.569769
  H      1.132592     6.025367     3.533296
  H      1.114106     6.826691     1.147781
  C     -1.706231     2.142683     4.104541
  C     -2.561963     2.999162     4.835997
  C     -0.922444     1.216074     4.823758
  C     -2.621274     2.944788     6.235818
  C     -0.984469     1.157221     6.229270
  C     -1.829134     2.020990     6.942409
  H     -3.191133     3.723108     4.295466
  H     -0.254239     0.514245     4.306040
  H     -3.296525     3.624842     6.778898
  H     -0.364451     0.421054     6.765001
  H     -1.877543     1.971676     8.041529

184
system 1 - TS1-OUTcis_COOtBu-cph3
  Ru    -0.247611     1.631479    -0.401601
  Cl     0.094321     2.776153     1.650184
  Cl    -0.407521     0.503272    -2.568261
  O     -6.131396    -0.278377    -0.586661
  O      5.722113     0.449752    -0.801421
  N     -1.742531     4.011328    -1.635657
  C      3.421058    -3.937300    -2.540015
  N      1.327329    -3.119354    -3.543538
  N     -0.879435    -2.947012    -3.283423
  N      0.454382     4.214908    -1.691829
  C      3.249170    -1.611041    -3.380208
  C     -3.047775     3.544323    -1.253154
  C     -2.260534    -3.532574    -1.341041
  C      4.639487    -3.596313    -1.927573
  H      5.173702    -4.371001    -1.356158
  C     -3.558189     3.924383     0.012016
  C     -1.619775     0.463500     0.116163
  C     -4.828295     3.439398     0.375471
  H     -5.225322     3.680069     1.373669
  C      0.323041    -2.637719    -2.812995
  H      0.475631    -2.037902    -1.906324
  C     -3.788313     2.750299    -2.163414
  C     -6.603647    -1.536039    -0.289966
  C      2.704650    -2.900704    -3.185351
  C     -5.895788    -2.722579    -0.545589
  C     -7.754973    -3.885937     0.594860
  H     -8.196881    -4.836501     0.930651
  C     -4.363384    -1.959195    -2.395861
  H     -5.179758    -1.336404    -2.790569
  C     -1.542364     5.328977    -2.286291
  H     -2.053210     6.122041    -1.701549
  H     -1.985971     5.320087    -3.303739
  C     -5.565575     2.593404    -0.475287
  C     -2.110228    -2.809642    -2.552448
  C      5.154663    -2.277170    -1.971283
  C     -2.748640     4.751523     0.974462
  H     -1.965624     4.116330     1.442601
  H     -3.384502     5.163245     1.781226
  H     -2.230340     5.597814     0.478376
  C      2.534518    -0.584052    -4.217064
  H      1.710791    -0.095675    -3.653195
  H      2.082061    -1.032740    -5.125074
  H      3.236094     0.204980    -4.544350
  C     -6.511154    -3.906187    -0.072940
  H     -6.006411    -4.868426    -0.252150
  C     -5.037661     2.264204    -1.743160
  H     -5.621507     1.623091    -2.421015
  C      1.814171     3.938403    -1.312479
  C     -3.144541    -2.008221    -3.094004
  C     -1.126508    -4.311860    -0.720885
  H     -1.497750    -5.042444     0.021585
  H     -0.421572    -3.651340    -0.171711
  H     -0.523204    -4.870828    -1.466396
  C      2.612951     3.136910    -2.168863
  C     -4.576416    -2.714888    -1.221513
  C      1.552802     5.477966     0.716341
  H      0.458815     5.345436     0.625729
  H      1.816333     6.507983     0.387077
  H      1.802582     5.395512     1.791213
  C     -6.839852     2.001727     0.001620
  C     -0.734483    -3.823521    -4.477951
  H     -1.335316    -3.429792    -5.319756
  H     -1.111908    -4.836090    -4.221700
  C      4.391702     3.174731    -0.469003
  C     -7.858056     2.729684     0.658057
  H     -7.753414     3.823335     0.733689
  C      2.888385    -5.352320    -2.518621
  H      1.813391    -5.389927    -2.243306
  H      3.444673    -5.988483    -1.803354
  H      2.993028    -5.825877    -3.519139
  C     -7.843988    -1.479602     0.398140
  C      4.471380    -1.319315    -2.754638
  H      4.895992    -0.313792    -2.874840
  C      0.794043    -3.793012    -4.753871
  H      1.240121    -4.800229    -4.864097
  H      1.057856    -3.194444    -5.650736
  C     -7.048532     0.614014    -0.061539
  C      2.319863     4.465251    -0.097942
  C     -8.434661    -2.680493     0.838970
  H     -9.396460    -2.672126     1.373682
  C     -8.992484     2.095875     1.213927
  H     -9.761926     2.712191     1.703736
  C     -0.001637     5.481601    -2.304533
  H      0.408643     5.583906    -3.330651
  H      0.353961     6.345798    -1.705602
  C     -3.510237    -3.477469    -0.702082
  H     -3.651657    -4.031548     0.237638
  C     -2.957955    -1.251627    -4.385856
  H     -1.935055    -0.832991    -4.463061
  H     -3.670907    -0.408792    -4.451590
  H     -3.143803    -1.903433    -5.268271
  C     -0.575980     3.419049    -1.316416
  C     -3.243388     2.425998    -3.531587
  H     -2.370805     1.743449    -3.456010
  H     -2.894793     3.336069    -4.062979
  H     -4.017321     1.948198    -4.163426
  C     -8.142537    -0.059575     0.538371
  C      3.600660     4.052521     0.305943
  H      3.982797     4.416045     1.271693
  C      6.326944     1.524842    -0.174729
  C      5.747282     2.797424     0.006290
  C      6.555995     3.714294     0.724459
  H      6.177589     4.736823     0.874131
  C      7.831886     3.383540     1.226434
  H      8.408760     4.148549     1.768047
  C      8.374013     2.103434     1.037157
  H      9.365377     1.838197     1.434066
  C      7.604097     1.162989     0.327907
  C      2.121201     2.804081    -3.555089
  H      2.919385     2.331844    -4.156714
  H      1.803644     3.724409    -4.088511
  H      1.244138     2.125216    -3.527190
  C      3.884570     2.738973    -1.715606
  H      4.514581     2.115195    -2.366914
  C     -9.145101     0.700271     1.174700
  H    -10.011902     0.211510     1.644571
  C      7.779959    -0.237778    -0.015163
  C      8.792170    -1.188939     0.211658
  H      9.710920    -0.915404     0.752056
  C      8.598489    -2.490399    -0.277635
  H      9.376796    -3.253597    -0.125756
  C      7.427349    -2.834944    -0.982108
  H      7.333102    -3.855201    -1.384206
  C      6.383752    -1.908147    -1.231040
  C      6.602641    -0.611533    -0.713589
  C      1.349752     0.306298    -0.052056
  C      0.342822    -0.430644     0.678055
  H     -0.037816    -1.337248     0.172792
  H      1.723256    -0.103661    -1.007339
  H      2.089067     0.882005     0.531968
  C      0.290702    -0.463907     2.189345
  H      0.240049     0.580350     2.550366
  H     -0.644228    -0.965444     2.499752
  C      1.465312    -1.228882     2.894885
  H     -1.975844    -0.318928    -0.593000
  C      2.840326    -0.525652     2.742935
  C      4.057266    -1.241464     2.680445
  C      2.913075     0.883134     2.844854
  C      5.296409    -0.575417     2.682938
  C      4.147956     1.547340     2.860824
  C      5.349212     0.824051     2.779960
  H      4.050943    -2.340573     2.647278
  H      1.995507     1.484199     2.917020
  H      6.227834    -1.159937     2.617226
  H      4.169041     2.644533     2.943119
  H      6.315605     1.349323     2.796279
  C     -2.496345     0.575825     1.347862
  O     -2.771370     1.606416     1.935320
  O     -2.943425    -0.664724     1.667206
  C     -3.804559    -0.894181     2.868250
  C     -5.080122    -0.048693     2.773868
  H     -5.804477    -0.390552     3.540360
  H     -4.873502     1.025684     2.923831
  H     -5.544404    -0.179866     1.781353
  C     -4.131000    -2.386734     2.765898
  H     -4.700735    -2.710205     3.659779
  H     -4.749040    -2.590691     1.869432
  H     -3.198547    -2.984400     2.706296
  C     -2.993814    -0.585789     4.131752
  H     -2.666981     0.471266     4.145485
  H     -3.624418    -0.765849     5.025829
  H     -2.102017    -1.239267     4.208742
  C      1.416166    -2.665053     2.335403
  C      2.134595    -3.043745     1.179314
  C      0.563016    -3.627753     2.922882
  C      2.092213    -4.367080     0.709243
  C      0.496023    -4.943448     2.434711
  C      1.288220    -5.330073     1.340215
  H      2.769350    -2.310986     0.657537
  H     -0.036761    -3.346932     3.802197
  H      2.716773    -4.640235    -0.148192
  H     -0.163266    -5.674274     2.929414
  H      1.270607    -6.369135     0.975242
  C      1.236002    -1.220690     4.431654
  C      1.963587    -2.122495     5.242399
  C      0.397288    -0.284478     5.069231
  C      1.834261    -2.109885     6.638330
  C      0.266784    -0.267986     6.470629
  C      0.978204    -1.182782     7.261640
  H      2.643845    -2.847065     4.768456
  H     -0.159164     0.459552     4.483316
  H      2.410345    -2.826227     7.245246
  H     -0.398001     0.473121     6.941957
  H      0.875646    -1.169716     8.358012

184
system 1 - MCB-OUTcis_COOtBu-cph3
  Ru     0.482310     1.821784     0.137638
  Cl     1.179759     2.550637     2.260681
  Cl    -0.147040     1.180921    -2.148443
  O     -6.398369     0.399566    -0.396695
  O      5.735450     0.612103    -1.144161
  N     -1.189359     4.293365    -0.493678
  C      2.227285    -2.972668    -2.260002
  N      0.413471    -2.202491    -3.719625
  N     -1.787281    -2.504662    -3.577294
  N      0.982774     4.600101    -0.737631
  C      2.540973    -0.960903    -3.691397
  C     -2.464155     3.739793    -0.125509
  C     -3.750447    -3.475117    -2.464295
  C      3.555843    -2.833522    -1.821238
  H      3.953585    -3.548618    -1.086693
  C     -2.853350     3.723615     1.238199
  C     -0.406873     0.076507     0.562878
  C     -4.170958     3.326061     1.533208
  H     -4.494307     3.302436     2.585442
  C     -0.700660    -1.961795    -3.034551
  H     -0.713621    -1.343012    -2.122259
  C     -3.350244     3.356767    -1.166517
  C     -7.266264    -0.662633    -0.549245
  C      1.746582    -2.025803    -3.198676
  C     -6.981229    -1.834176    -1.278897
  C     -9.211709    -2.630825    -0.561851
  H     -9.975277    -3.422900    -0.593949
  C     -5.033930    -0.956752    -2.609721
  H     -5.534446     0.019804    -2.666323
  C     -1.066635     5.749597    -0.760411
  H     -1.335456     6.313996     0.159577
  H     -1.763650     6.056207    -1.565071
  C     -5.072319     2.918751     0.529454
  C     -3.126689    -2.357690    -3.073115
  C      4.384186    -1.795333    -2.293222
  C     -1.909460     4.079461     2.357304
  H     -1.126505     4.798880     2.049473
  H     -1.367037     3.173081     2.704109
  H     -2.457986     4.501718     3.221856
  C      1.994540     0.016497    -4.701002
  H      1.221342     0.657497    -4.227618
  H      1.521838    -0.496987    -5.564505
  H      2.794828     0.670924    -5.095546
  C     -8.000200    -2.816961    -1.260609
  H     -7.845649    -3.745495    -1.831974
  C     -4.637989     2.915500    -0.814669
  H     -5.336068     2.603836    -1.606757
  C      2.386988     4.303274    -0.661668
  C     -3.760942    -1.096929    -3.186197
  C     -3.076177    -4.826855    -2.402371
  H     -3.430211    -5.412652    -1.531819
  H     -1.972595    -4.744957    -2.329944
  H     -3.303347    -5.430023    -3.309274
  C      3.009427     3.634086    -1.746677
  C     -5.678044    -2.030301    -1.956678
  C      2.467730     5.500916     1.592067
  H      1.387447     5.290293     1.707187
  H      2.594318     6.579207     1.347371
  H      2.944149     5.321945     2.574566
  C     -6.446577     2.497166     0.905748
  C     -1.436772    -3.142175    -4.873575
  H     -1.869268    -2.536622    -5.698152
  H     -1.863704    -4.161830    -4.929945
  C      5.014209     3.380049    -0.348747
  C     -7.247053     3.236049     1.809082
  H     -6.849280     4.185743     2.199615
  C      1.404057    -4.147506    -1.781342
  H      0.314329    -3.949388    -1.764619
  H      1.695177    -4.432390    -0.751947
  H      1.570871    -5.036428    -2.428763
  C     -8.465105    -0.458360     0.182006
  C      3.854311    -0.851213    -3.200464
  H      4.495712    -0.033687    -3.562964
  C      0.112453    -3.118146    -4.853010
  H      0.558181    -4.111723    -4.634325
  H      0.561772    -2.733655    -5.788932
  C     -7.026301     1.302519     0.441891
  C      3.091818     4.643156     0.519850
  C     -9.458428    -1.456920     0.169295
  H    -10.400129    -1.321757     0.722429
  C     -8.532863     2.806713     2.204174
  H     -9.114472     3.430351     2.900154
  C      0.418793     5.902674    -1.147668
  H      0.566202     6.051786    -2.239592
  H      0.925493     6.729719    -0.611695
  C     -5.029106    -3.285097    -1.914005
  H     -5.509821    -4.123169    -1.385862
  C     -3.090677     0.066780    -3.871086
  H     -2.376153     0.576211    -3.188465
  H     -3.838576     0.815337    -4.194154
  H     -2.513404    -0.245145    -4.765665
  C      0.022048     3.704739    -0.413311
  C     -2.927030     3.469827    -2.610540
  H     -1.960461     2.953907    -2.784034
  H     -2.792652     4.532562    -2.908643
  H     -3.690644     3.039034    -3.285478
  C     -8.305668     0.833661     0.836021
  C      4.404795     4.159141     0.657261
  H      4.944120     4.347153     1.598750
  C      6.640524     1.462838    -0.531840
  C      6.352540     2.781295    -0.132310
  C      7.413316     3.451862     0.521637
  H      7.254973     4.492854     0.843660
  C      8.665873     2.840766     0.747928
  H      9.457659     3.415834     1.251900
  C      8.918586     1.521249     0.340338
  H      9.894269     1.046907     0.524448
  C      7.883695     0.817928    -0.307678
  C      2.297715     3.456992    -3.063491
  H      2.933756     2.911783    -3.786840
  H      2.045381     4.440752    -3.514154
  H      1.353755     2.888430    -2.941465
  C      4.317931     3.163731    -1.559159
  H      4.808095     2.613539    -2.375468
  C     -9.078139     1.604106     1.727200
  H    -10.076148     1.267164     2.045594
  C      7.719815    -0.532014    -0.828982
  C      8.522985    -1.688052    -0.884191
  H      9.555809    -1.674492    -0.504700
  C      7.967344    -2.857490    -1.429884
  H      8.575466    -3.773012    -1.490032
  C      6.637110    -2.883941    -1.899642
  H      6.223543    -3.818326    -2.309304
  C      5.802188    -1.743141    -1.860371
  C      6.390609    -0.585416    -1.326247
  C      2.106964     0.725245    -0.039117
  C      1.137352    -0.319570     0.703437
  H      1.245503    -1.166034    -0.005377
  H      2.394256     0.416178    -1.062125
  H      2.956951     1.049366     0.592061
  C      1.553480    -0.665267     2.147960
  H      2.492941    -0.138330     2.394488
  H      0.823856    -0.202251     2.829347
  C      1.743823    -2.166366     2.567605
  H     -0.877179    -0.397486    -0.317287
  C      2.966155    -2.809806     1.862568
  C      3.025991    -4.204358     1.639109
  C      4.136069    -2.055901     1.604399
  C      4.217444    -4.829016     1.225363
  C      5.331565    -2.677482     1.210832
  C      5.382717    -4.070229     1.027486
  H      2.137671    -4.823163     1.832820
  H      4.138176    -0.968008     1.761196
  H      4.234703    -5.920507     1.076634
  H      6.233788    -2.069689     1.044698
  H      6.323430    -4.551248     0.719557
  C     -1.365807    -0.045468     1.736271
  O     -1.252241     0.468478     2.839088
  O     -2.404463    -0.811573     1.335471
  C     -3.528019    -1.154331     2.255032
  C     -4.294215     0.123603     2.601120
  H     -5.196983    -0.128668     3.193505
  H     -3.666176     0.821501     3.184972
  H     -4.619170     0.624602     1.672430
  C     -4.382421    -2.079742     1.384817
  H     -5.298897    -2.381320     1.930007
  H     -4.682967    -1.555629     0.458115
  H     -3.816186    -2.990503     1.107028
  C     -2.996053    -1.877193     3.496838
  H     -2.434419    -1.190499     4.155840
  H     -3.852336    -2.292475     4.066463
  H     -2.335737    -2.714726     3.206960
  C      2.038156    -2.080242     4.097604
  C      1.091238    -1.445456     4.938466
  C      3.192489    -2.627817     4.691531
  C      1.298988    -1.355099     6.322147
  C      3.402273    -2.536139     6.081083
  C      2.460465    -1.898150     6.902115
  H      0.167869    -1.027596     4.507464
  H      3.942393    -3.140875     4.073348
  H      0.546147    -0.855297     6.952001
  H      4.314374    -2.971086     6.519715
  H      2.626754    -1.825159     7.988385
  C      0.505350    -3.080830     2.350119
  C     -0.175440    -3.152622     1.114924
  C      0.107287    -4.004517     3.347249
  C     -1.216666    -4.066502     0.890360
  C     -0.916388    -4.941042     3.122194
  C     -1.593968    -4.974626     1.891502
  H      0.115098    -2.500282     0.286597
  H      0.623003    -4.004137     4.317408
  H     -1.737569    -4.060199    -0.078870
  H     -1.188942    -5.645766     3.923333
  H     -2.408310    -5.695532     1.718964

184
system 1 - TS2-OUTcis_COOtBu-cph3
  Ru     0.420717     1.669814     0.215513
  Cl     1.286352     2.412154     2.291818
  Cl    -0.438424     1.221404    -2.045854
  O     -6.458542     0.518399    -0.416762
  O      5.750668     0.629271    -1.323136
  N     -1.118687     4.256703    -0.281284
  C      2.133145    -2.933555    -2.328223
  N      0.294608    -2.165633    -3.762847
  N     -1.921076    -2.346153    -3.697438
  N      1.050790     4.549153    -0.519828
  C      2.396053    -0.886287    -3.716197
  C     -2.399178     3.702802     0.066992
  C     -3.886038    -3.279543    -2.567753
  C      3.470802    -2.794607    -1.917310
  H      3.888219    -3.515885    -1.198714
  C     -2.767353     3.591685     1.433194
  C     -0.384009    -0.285787     0.536848
  C     -4.086678     3.194275     1.723778
  H     -4.390978     3.101948     2.778054
  C     -0.829429    -1.837618    -3.133929
  H     -0.843483    -1.157638    -2.262718
  C     -3.317138     3.423312    -0.981640
  C     -7.364809    -0.498614    -0.633624
  C      1.626121    -1.977123    -3.242982
  C     -7.123530    -1.629058    -1.437665
  C     -9.374213    -2.398054    -0.760313
  H    -10.163937    -3.160842    -0.837826
  C     -5.170366    -0.765594    -2.775619
  H     -5.669433     0.212007    -2.842366
  C     -0.987206     5.721332    -0.478429
  H     -1.249633     6.242368     0.468594
  H     -1.682110     6.071843    -1.266728
  C     -5.015939     2.887265     0.710908
  C     -3.263683    -2.178269    -3.207362
  C      4.287072    -1.750404    -2.400890
  C     -1.806126     3.858787     2.561948
  H     -0.976740     4.531818     2.274232
  H     -1.328956     2.908544     2.883998
  H     -2.331578     4.291689     3.435907
  C      1.802974     0.123805    -4.665701
  H      1.042339     0.738082    -4.137025
  H      1.297539    -0.361613    -5.526978
  H      2.580480     0.800834    -5.067184
  C     -8.171729    -2.579321    -1.476289
  H     -8.043728    -3.476515    -2.102016
  C     -4.606084     2.981261    -0.637472
  H     -5.326379     2.749494    -1.436893
  C      2.456440     4.268659    -0.539050
  C     -3.895800    -0.918881    -3.348823
  C     -3.185903    -4.609825    -2.407706
  H     -3.577998    -5.160132    -1.530457
  H     -2.091398    -4.491095    -2.269909
  H     -3.338762    -5.264630    -3.293921
  C      3.008885     3.637102    -1.682505
  C     -5.821677    -1.830169    -2.117003
  C      2.675568     5.375978     1.752369
  H      1.593939     5.188962     1.890666
  H      2.831407     6.464417     1.580553
  H      3.179494     5.112084     2.701752
  C     -6.399911     2.487263     1.072375
  C     -1.557790    -3.070038    -4.944081
  H     -1.954172    -2.505569    -5.814145
  H     -2.012132    -4.079356    -4.949852
  C      5.113967     3.380383    -0.442525
  C     -7.157342     3.173991     2.050917
  H     -6.713270     4.064368     2.522796
  C      1.316246    -4.111087    -1.847146
  H      0.237323    -3.877607    -1.745246
  H      1.673714    -4.457770    -0.858093
  H      1.403661    -4.971257    -2.547106
  C     -8.550251    -0.306206     0.122567
  C      3.723164    -0.781207    -3.260836
  H      4.348669     0.050294    -3.619153
  C     -0.007824    -3.089884    -4.888222
  H      0.406410    -4.092492    -4.652460
  H      0.471883    -2.726874    -5.818151
  C     -7.040311     1.370945     0.504864
  C      3.235217     4.577460     0.601189
  C     -9.576880    -1.267930     0.049333
  H    -10.509266    -1.140460     0.619851
  C     -8.458298     2.768825     2.421161
  H     -9.003930     3.350815     3.179593
  C      0.496940     5.877641    -0.859000
  H      0.646003     6.082630    -1.941730
  H      1.014099     6.670893    -0.283451
  C     -5.175941    -3.084746    -2.047877
  H     -5.662544    -3.910010    -1.505095
  C     -3.219915     0.235054    -4.045953
  H     -2.545308     0.775578    -3.346486
  H     -3.967069     0.959715    -4.422821
  H     -2.600246    -0.094998    -4.904770
  C      0.085017     3.642329    -0.235535
  C     -2.944697     3.662025    -2.425106
  H     -1.924711     3.291411    -2.646214
  H     -2.976313     4.746969    -2.670056
  H     -3.656639     3.158485    -3.106970
  C     -8.334219     0.922527     0.874864
  C      4.564478     4.114146     0.628489
  H      5.164817     4.277006     1.537433
  C      6.708235     1.461933    -0.767342
  C      6.463643     2.777984    -0.333404
  C      7.573269     3.428338     0.255460
  H      7.447917     4.465844     0.602469
  C      8.830699     2.799201     0.389084
  H      9.662039     3.358268     0.845083
  C      9.038433     1.481141    -0.047846
  H     10.017713     0.992594     0.066966
  C      7.953407     0.797225    -0.632293
  C      2.191708     3.447961    -2.935007
  H      2.790188     2.959370    -3.727508
  H      1.836243     4.421434    -3.334788
  H      1.294520     2.823951    -2.744758
  C      4.336251     3.188372    -1.606930
  H      4.774439     2.667292    -2.470710
  C     -9.062748     1.641278     1.843191
  H    -10.071178     1.319906     2.144415
  C      7.732551    -0.547540    -1.146644
  C      8.508795    -1.718072    -1.255383
  H      9.565390    -1.723627    -0.947898
  C      7.895361    -2.877535    -1.758405
  H      8.481006    -3.804209    -1.858127
  C      6.535864    -2.880108    -2.136268
  H      6.079644    -3.806730    -2.517498
  C      5.726633    -1.723740    -2.043949
  C      6.371979    -0.577076    -1.552946
  C      2.083970     1.028840    -0.290492
  C      1.002839    -0.540286     0.851328
  H      1.548179    -1.125693     0.084740
  H      2.270281     0.572329    -1.287931
  H      2.974719     1.167752     0.359723
  C      1.487575    -0.717995     2.268712
  H      2.385788    -0.096043     2.441302
  H      0.733501    -0.287908     2.946600
  C      1.828595    -2.186896     2.726341
  H     -0.765876    -0.709069    -0.404580
  C      3.047097    -2.744734     1.948940
  C      3.178698    -4.128676     1.695568
  C      4.145212    -1.911293     1.629735
  C      4.374402    -4.666529     1.183655
  C      5.343348    -2.445571     1.130722
  C      5.468778    -3.828978     0.913163
  H      2.348579    -4.806469     1.943285
  H      4.090032    -0.829521     1.821203
  H      4.452950    -5.752617     1.015993
  H      6.191847    -1.778812     0.915323
  H      6.412664    -4.241048     0.526400
  C     -1.455142    -0.273797     1.603478
  O     -1.451446     0.409275     2.618767
  O     -2.414088    -1.146979     1.242856
  C     -3.578046    -1.436832     2.132864
  C     -4.420474    -0.168024     2.275830
  H     -5.381321    -0.407379     2.774720
  H     -3.890661     0.600779     2.865760
  H     -4.644586     0.244167     1.274464
  C     -4.335143    -2.507430     1.343160
  H     -5.240011    -2.820777     1.900962
  H     -4.650675    -2.107385     0.360639
  H     -3.693603    -3.395941     1.178167
  C     -3.072235    -1.978754     3.474088
  H     -2.564945    -1.190840     4.060364
  H     -3.932307    -2.358709     4.062149
  H     -2.365620    -2.814770     3.310413
  C      2.211147    -2.052407     4.229894
  C      1.323029    -1.395953     5.116536
  C      3.398427    -2.593220     4.764087
  C      1.618464    -1.275171     6.482381
  C      3.696541    -2.472643     6.134568
  C      2.812115    -1.810427     6.999504
  H      0.370339    -0.990700     4.741384
  H      4.106045    -3.122341     4.110423
  H      0.908388    -0.758759     7.147525
  H      4.632793    -2.903100     6.523908
  H      3.047610    -1.713493     8.070968
  C      0.634513    -3.167546     2.577876
  C      0.029507    -3.384171     1.318823
  C      0.195067    -3.978275     3.648970
  C     -0.982533    -4.338225     1.137056
  C     -0.809592    -4.947022     3.471438
  C     -1.411246    -5.130041     2.215625
  H      0.381385    -2.823276     0.446824
  H      0.656880    -3.866178     4.639465
  H     -1.436119    -4.465474     0.141311
  H     -1.123032    -5.562633     4.329115
  H     -2.203831    -5.882329     2.079662

184
system 1 - CI2-OUTcis_COOtBu-cph3
  Ru     0.818844     1.144459     0.806894
  Cl     2.100791     1.014566     2.841536
  Cl    -0.563513     1.852284    -1.109700
  O     -6.574102     0.707229     0.401615
  O      5.395689     1.113945    -1.486070
  N     -0.760166     3.451934     2.048670
  C      1.232551    -1.512152    -3.382196
  N     -0.505465     0.012635    -4.227571
  N     -2.728475     0.012239    -4.249724
  N      1.300901     4.091488     1.618108
  C      1.738515     0.887957    -3.773331
  C     -2.004517     2.733368     2.137605
  C     -4.918203    -1.061036    -3.940799
  C      2.577113    -1.709616    -3.010148
  H      2.905783    -2.710752    -2.688989
  C     -2.210173     1.779516     3.162731
  C      0.291843    -0.792128    -0.116749
  C     -3.503074     1.238066     3.306654
  H     -3.674597     0.491711     4.098121
  C     -1.622915    -0.108293    -3.513226
  H     -1.639846    -0.294053    -2.426767
  C     -3.056872     3.131777     1.268399
  C     -7.690904     0.196037    -0.224316
  C      0.839809    -0.206392    -3.769632
  C     -7.762625    -0.125230    -1.594274
  C    -10.060710    -0.904737    -1.130950
  H    -11.001002    -1.326405    -1.517746
  C     -5.726930     1.137730    -2.353209
  H     -6.041837     1.987339    -1.730573
  C     -0.647230     4.768175     2.725621
  H     -0.613660     4.603555     3.825691
  H     -1.523388     5.405837     2.500793
  C     -4.575454     1.621390     2.477247
  C     -4.067055     0.051188    -3.724388
  C      3.518788    -0.656813    -3.053195
  C     -1.103419     1.316768     4.073320
  H     -0.296289     2.063636     4.192809
  H     -0.620791     0.414074     3.643079
  H     -1.495627     1.048828     5.073963
  C      1.281307     2.276821    -4.143435
  H      0.344732     2.530539    -3.605770
  H      1.105436     2.384280    -5.236178
  H      2.045275     3.026967    -3.865604
  C     -8.989182    -0.683967    -2.023224
  H     -9.106747    -0.942116    -3.087474
  C     -4.322041     2.544305     1.435657
  H     -5.146883     2.854005     0.776125
  C      2.671096     4.053838     1.205418
  C     -4.471961     1.187256    -2.981451
  C     -4.497342    -2.222343    -4.811612
  H     -5.009972    -3.156042    -4.509549
  H     -3.404341    -2.405566    -4.765253
  H     -4.759014    -2.036449    -5.876696
  C      2.970842     4.165202    -0.179095
  C     -6.561338     0.004453    -2.452080
  C      3.392554     3.920183     3.654197
  H      2.364349     3.586990     3.889005
  H      3.522043     4.965663     4.013024
  H      4.087432     3.281075     4.231766
  C     -5.950532     1.129728     2.754813
  C     -2.374189     0.354294    -5.650018
  H     -2.666129     1.407937    -5.846934
  H     -2.924379    -0.296607    -6.356581
  C      5.258879     3.440540     0.331768
  C     -6.453424     1.032281     4.076044
  H     -5.798283     1.340070     4.905696
  C      0.237159    -2.647503    -3.342995
  H     -0.412925    -2.587432    -2.442026
  H      0.758070    -3.622906    -3.313475
  H     -0.430965    -2.648134    -4.229772
  C     -8.730643    -0.065675     0.704150
  C      3.070629     0.637046    -3.406338
  H      3.790106     1.468997    -3.417011
  C     -0.843260     0.133911    -5.672170
  H     -0.545497    -0.806030    -6.184113
  H     -0.285244     0.970940    -6.132160
  C     -6.861604     0.744647     1.753157
  C      3.678997     3.837621     2.175411
  C     -9.942887    -0.612634     0.238652
  H    -10.771840    -0.816813     0.933103
  C     -7.763740     0.591477     4.360735
  H     -8.097203     0.549838     5.408945
  C      0.671673     5.314601     2.162577
  H      0.517593     6.053021     1.344622
  H      1.317901     5.778192     2.932884
  C     -6.164011    -1.061732    -3.289515
  H     -6.810354    -1.949266    -3.375391
  C     -3.572161     2.379766    -2.788957
  H     -2.915229     2.236013    -1.904427
  H     -4.167823     3.297169    -2.619687
  H     -2.903679     2.561573    -3.654427
  C      0.425099     3.054872     1.528780
  C     -2.837119     4.205634     0.229657
  H     -1.944652     3.980531    -0.388782
  H     -2.680067     5.201752     0.698078
  H     -3.716629     4.300320    -0.434708
  C     -8.181554     0.286828     2.007230
  C      4.969859     3.526251     1.709423
  H      5.748425     3.252041     2.438719
  C      6.532440     1.689493    -0.941334
  C      6.536446     2.820827    -0.103931
  C      7.806571     3.206624     0.381535
  H      7.867386     4.086472     1.041078
  C      8.984518     2.503477     0.044030
  H      9.949270     2.853864     0.441661
  C      8.944383     1.363926    -0.775046
  H      9.862199     0.807004    -1.016791
  C      7.693403     0.943908    -1.269791
  C      1.907558     4.593253    -1.161811
  H      2.322587     4.665633    -2.185541
  H      1.501838     5.592619    -0.897466
  H      1.051829     3.885627    -1.181192
  C      4.274331     3.837920    -0.597808
  H      4.513326     3.842092    -1.672522
  C     -8.645428     0.215693     3.335240
  H     -9.665386    -0.130991     3.559730
  C      7.221458    -0.178385    -2.068880
  C      7.830181    -1.293135    -2.677978
  H      8.919946    -1.437214    -2.627155
  C      7.007091    -2.219154    -3.338951
  H      7.454934    -3.102892    -3.818244
  C      5.611293    -2.030644    -3.415246
  H      5.000430    -2.757424    -3.972634
  C      4.966332    -0.906262    -2.845377
  C      5.814506    -0.013357    -2.162555
  C      2.334956     1.484166    -0.133770
  C      1.377225    -1.149790     0.703385
  H      2.349911    -1.174450     0.186873
  H      2.296948     1.722210    -1.216854
  H      3.345846     1.345058     0.306923
  C      1.345971    -1.901199     2.000392
  H      1.852538    -1.267842     2.758772
  H      0.307790    -2.042213     2.355872
  C      2.083847    -3.289043     1.946689
  H      0.454384    -0.708506    -1.199283
  C      3.440411    -3.122386     1.218639
  C      3.932511    -4.054394     0.281832
  C      4.254657    -2.008809     1.541223
  C      5.191738    -3.875802    -0.323032
  C      5.502533    -1.822866     0.928214
  C      5.980400    -2.760359    -0.004093
  H      3.332345    -4.940763     0.026350
  H      3.902746    -1.261258     2.269956
  H      5.557806    -4.618123    -1.050111
  H      6.108368    -0.937701     1.181121
  H      6.959098    -2.617358    -0.484110
  C     -1.091677    -1.021401     0.363178
  O     -1.487847    -0.622416     1.456519
  O     -1.813253    -1.726411    -0.530798
  C     -3.147932    -2.303420    -0.170640
  C     -4.152193    -1.163053    -0.012633
  H     -5.164674    -1.576436     0.164671
  H     -3.886568    -0.507966     0.837465
  H     -4.199184    -0.547136    -0.930508
  C     -3.450753    -3.172668    -1.392922
  H     -4.462124    -3.616946    -1.305609
  H     -3.424771    -2.556143    -2.312152
  H     -2.705725    -3.988506    -1.482616
  C     -3.009673    -3.159446     1.094134
  H     -2.862615    -2.532835     1.992479
  H     -3.935409    -3.755257     1.227852
  H     -2.157705    -3.861870     0.997782
  C      2.405629    -3.772360     3.384079
  C      1.818514    -3.203852     4.533486
  C      3.290788    -4.860766     3.559925
  C      2.107635    -3.705925     5.816447
  C      3.577350    -5.365973     4.836511
  C      2.986672    -4.788260     5.975214
  H      1.121437    -2.358624     4.447891
  H      3.762131    -5.320715     2.678071
  H      1.638074    -3.241138     6.698035
  H      4.271639    -6.214505     4.943322
  H      3.213778    -5.178958     6.979546
  C      1.117669    -4.281929     1.257585
  C      0.835704    -4.184277    -0.126616
  C      0.415630    -5.257577     2.000136
  C     -0.082764    -5.050413    -0.742402
  C     -0.513798    -6.116855     1.387770
  C     -0.762711    -6.024408     0.009423
  H      1.360852    -3.431539    -0.732971
  H      0.601910    -5.352327     3.079482
  H     -0.270152    -4.972607    -1.823926
  H     -1.040733    -6.867923     1.997122
  H     -1.481253    -6.702596    -0.476929

160
system 1 - CI1-OUTtrans_COOtBu-alkyl
  Ru    -0.753460    -1.393361     0.119321
  Cl    -1.438698    -2.734828     1.934459
  Cl    -0.449447    -0.049872    -1.909625
  O      6.051071    -0.116003    -0.482301
  O     -6.112846     0.183683     0.030199
  N      0.782352    -3.662906    -1.308436
  C     -2.726781     4.056873    -0.259281
  N     -1.092770     3.631417    -2.038650
  N      1.128232     3.547580    -2.132900
  N     -1.408575    -3.738768    -1.498385
  C     -3.303753     2.553364    -2.152086
  C      2.112450    -3.337087    -0.893937
  C      3.044903     3.912724    -0.651837
  C     -3.982189     3.781137     0.309854
  H     -4.251800     4.253659     1.267317
  C      2.576135    -3.765085     0.375505
  C      0.984860    -0.988722     0.555923
  C      3.910208    -3.468597     0.714882
  H      4.290095    -3.779851     1.700786
  C      0.019757     3.048144    -1.597822
  H      0.016462     2.213318    -0.880341
  C      2.938510    -2.628079    -1.801393
  C      6.879528     0.971324    -0.327555
  C     -2.399934     3.407856    -1.475638
  C      6.491560     2.300221    -0.572338
  C      8.739964     2.938434     0.229142
  H      9.469946     3.738132     0.427045
  C      4.489828     1.929521    -2.063895
  H      5.052842     1.147873    -2.594856
  C      0.536595    -4.925531    -2.046037
  H      0.788847    -5.791478    -1.394670
  H      1.177960    -4.981804    -2.947799
  C      4.761282    -2.764340    -0.161814
  C      2.473984     3.213846    -1.742969
  C     -4.894553     2.895283    -0.303384
  C      1.664633    -4.472045     1.345905
  H      1.066877    -5.266074     0.853140
  H      0.926669    -3.767835     1.787241
  H      2.237806    -4.935300     2.171539
  C     -2.945201     1.943630    -3.483274
  H     -2.085556     1.249472    -3.373623
  H     -2.663791     2.718470    -4.227412
  H     -3.799048     1.379098    -3.903311
  C      7.466768     3.281141    -0.276333
  H      7.220245     4.339081    -0.458254
  C      4.254182    -2.336068    -1.409351
  H      4.909588    -1.780863    -2.096655
  C     -2.783745    -3.458052    -1.199932
  C      3.174938     2.220167    -2.467326
  C      2.236373     4.893700     0.166086
  H      2.890183     5.528295     0.794352
  H      1.546625     4.355300     0.853645
  H      1.611713     5.565179    -0.458267
  C     -3.468041    -2.443468    -1.918093
  C      5.110202     2.625787    -1.003356
  C     -2.737661    -5.374943     0.487245
  H     -1.644564    -5.225789     0.572000
  H     -2.922817    -6.297496    -0.107196
  H     -3.129705    -5.550960     1.506896
  C      6.162944    -2.472431     0.225149
  C      0.787335     4.597834    -3.128321
  H      1.101699     4.264344    -4.138616
  H      1.333464     5.532244    -2.889495
  C     -5.348593    -2.684219    -0.351775
  C      7.007303    -3.416089     0.856664
  H      6.623978    -4.435690     1.018149
  C     -1.781447     5.040601     0.388743
  H     -0.745500     4.653627     0.456447
  H     -2.106849     5.293632     1.415212
  H     -1.735078     5.991707    -0.185337
  C      8.128627     0.601047     0.234672
  C     -4.538911     2.294502    -1.532237
  H     -5.253861     1.619711    -2.025918
  C     -0.754720     4.725341    -2.985950
  H     -1.075087     5.696085    -2.553916
  H     -1.291876     4.580073    -3.943765
  C      6.731270    -1.199583     0.039192
  C     -3.411966    -4.189869    -0.159018
  C      9.082974     1.602980     0.500356
  H     10.064632     1.347311     0.927012
  C      8.320296    -3.094599     1.266112
  H      8.937196    -3.872840     1.740921
  C     -0.965916    -4.839429    -2.372924
  H     -1.159881    -4.576029    -3.436471
  H     -1.516665    -5.772466    -2.140581
  C      4.374629     3.611405    -0.309571
  H      4.840804     4.127843     0.544334
  C      2.512526     1.481850    -3.603321
  H      1.651197     0.886023    -3.231875
  H      3.221474     0.791815    -4.097667
  H      2.124337     2.174510    -4.379915
  C     -0.371245    -3.041838    -0.954592
  C      2.391317    -2.176569    -3.132311
  H      1.502279    -1.525982    -2.988409
  H      2.064161    -3.034878    -3.757199
  H      3.152996    -1.618585    -3.709317
  C      8.029240    -0.832418     0.479246
  C     -4.691359    -3.780882     0.249175
  H     -5.164047    -4.293500     1.101284
  C     -6.962604    -0.862611     0.348040
  C     -6.656734    -2.225964     0.176302
  C     -7.666103    -3.121777     0.604349
  H     -7.494499    -4.201837     0.476360
  C     -8.883002    -2.678778     1.165431
  H     -9.634627    -3.423442     1.468868
  C     -9.146027    -1.311806     1.345665
  H    -10.088399    -0.968792     1.798624
  C     -8.164108    -0.388938     0.935285
  C     -2.922485    -1.894178    -3.212204
  H     -3.293132    -0.870428    -3.401761
  H     -3.264919    -2.533223    -4.055941
  H     -1.818362    -1.857785    -3.225587
  C     -4.735000    -2.046409    -1.451158
  H     -5.265685    -1.235288    -1.971732
  C      8.846226    -1.804283     1.090696
  H      9.860127    -1.553172     1.436999
  C     -8.025083     1.059037     0.991768
  C     -8.809227     2.119174     1.486471
  H     -9.797834     1.928111     1.930496
  C     -8.293080     3.422774     1.405095
  H     -8.887098     4.269139     1.782246
  C     -7.025645     3.672343     0.837365
  H     -6.659924     4.708716     0.765681
  C     -6.216765     2.634274     0.314882
  C     -6.756633     1.338981     0.420285
  C     -2.374784     0.206515     0.698625
  C     -1.545671     0.472774     1.765063
  H     -1.545358    -0.211875     2.631171
  H     -2.494024     0.933315    -0.122111
  H     -3.132112    -0.598338     0.757091
  H      1.748005    -0.844887    -0.237910
  C      1.526115    -0.733270     1.937161
  O      0.924164    -0.875790     2.992166
  O      2.804599    -0.282362     1.820858
  C      3.571438     0.149576     3.018796
  C      3.759022    -1.042737     3.967318
  H      4.462093    -0.762858     4.778123
  H      2.799686    -1.358293     4.416372
  H      4.195378    -1.896935     3.411209
  C      4.912559     0.596363     2.433033
  H      5.555885     1.014130     3.232854
  H      5.438074    -0.262898     1.976589
  H      4.765028     1.370209     1.653891
  C      2.847373     1.330192     3.684453
  H      1.871338     1.022025     4.103232
  H      3.473051     1.729518     4.508112
  H      2.688690     2.143947     2.946347
  H     -0.710139     2.302042     0.977014
  C     -0.743168     1.731557     1.929794
  H      0.300740     1.478969     2.208032
  H     -1.571323     2.005502     3.928942
  C     -1.329355     2.630306     3.040455
  H     -2.300464     3.048010     2.691416
  H     -0.021192     4.304216     2.563489
  C     -0.377469     3.758344     3.466597
  H      0.534168     3.307305     3.917506
  C     -1.014774     4.747572     4.448002
  H     -0.303334     5.541603     4.754567
  H     -1.902593     5.245494     4.000876
  H     -1.359786     4.231933     5.368921

160
system 1 - TS1-OUTtrans_COOtBu-alkyl
  Ru    -0.456149    -1.584115     0.104302
  Cl    -0.736420    -3.251054     1.774594
  Cl    -0.193807     0.179115    -1.590745
  O      5.944955     0.479148    -0.415241
  O     -6.043143    -0.128626     0.076281
  N      1.192826    -3.484167    -1.730488
  C     -3.434670     4.429155    -0.260560
  N     -1.532309     4.077266    -1.775717
  N      0.689840     3.992621    -1.862965
  N     -0.996502    -3.688147    -1.835489
  C     -3.472196     2.578782    -1.917452
  C      2.513160    -3.065189    -1.359942
  C      2.425723     4.241153    -0.153931
  C     -4.644166     3.943835     0.264746
  H     -5.099434     4.473658     1.115421
  C      3.144120    -3.679476    -0.251312
  C      0.876373    -0.690947     1.042522
  C      4.473347    -3.311750     0.025138
  H      4.985681    -3.769549     0.886069
  C     -0.425650     3.449701    -1.390784
  H     -0.431996     2.532750    -0.775583
  C      3.169157    -2.110299    -2.174669
  C      6.583447     1.630001    -0.009974
  C     -2.847644     3.702052    -1.324791
  C      5.992332     2.907036     0.005999
  C      8.123812     3.705840     0.976760
  H      8.719336     4.550854     1.354659
  C      4.134494     2.566999    -1.667038
  H      4.798465     1.904402    -2.241136
  C      0.996419    -4.626636    -2.658271
  H      1.410998    -5.552504    -2.204129
  H      1.536620    -4.445769    -3.609254
  C      5.149212    -2.341465    -0.744022
  C      2.013651     3.678216    -1.387193
  C     -5.266359     2.778582    -0.242060
  C      2.406941    -4.657978     0.627127
  H      1.888779    -5.442875     0.037650
  H      1.614466    -4.146179     1.216594
  H      3.094864    -5.162107     1.332847
  C     -2.870674     1.894522    -3.117657
  H     -2.065711     1.192093    -2.809033
  H     -2.422815     2.619346    -3.827899
  H     -3.639413     1.316572    -3.664839
  C      6.808460     3.942280     0.523045
  H      6.405877     4.967190     0.543640
  C      4.480771    -1.742621    -1.832481
  H      5.005363    -0.989215    -2.439403
  C     -2.358728    -3.490531    -1.423571
  C      2.843875     2.832377    -2.158488
  C      1.473716     5.056045     0.693413
  H      2.003614     5.549858     1.530005
  H      0.683073     4.413968     1.140621
  H      0.955453     5.848612     0.113113
  C     -3.115901    -2.445025    -2.018265
  C      4.606427     3.146372    -0.467164
  C     -2.179310    -5.567602     0.054281
  H     -1.081839    -5.432956     0.033936
  H     -2.445268    -6.436734    -0.588431
  H     -2.460943    -5.818601     1.094380
  C      6.517557    -1.916786    -0.360612
  C      0.362559     5.183742    -2.693281
  H      0.792739     5.064890    -3.707587
  H      0.813572     6.087251    -2.233604
  C     -4.916264    -2.908758    -0.407736
  C      7.546662    -2.818621    -0.005470
  H      7.356304    -3.897739    -0.115352
  C     -2.813306     5.701139     0.269415
  H     -1.704809     5.668117     0.258539
  H     -3.134923     5.904580     1.307888
  H     -3.125146     6.574718    -0.344686
  C      7.897120     1.358895     0.455756
  C     -4.670696     2.121639    -1.342750
  H     -5.164477     1.241310    -1.777677
  C     -1.193494     5.199915    -2.688190
  H     -1.622333     6.145972    -2.302842
  H     -1.631184     5.003692    -3.688426
  C      6.834563    -0.556427    -0.199383
  C     -2.905548    -4.335720    -0.424073
  C      8.683586     2.417700     0.950212
  H      9.706939     2.237464     1.312554
  C      8.798863    -2.376327     0.476846
  H      9.569545    -3.121717     0.726139
  C     -0.539029    -4.675581    -2.832729
  H     -0.865603    -4.374465    -3.851552
  H     -0.968070    -5.674475    -2.613609
  C      3.735150     3.971561     0.279204
  H      4.080220     4.391457     1.237067
  C      2.336246     2.205614    -3.432756
  H      1.560293     1.445568    -3.197512
  H      3.153031     1.704080    -3.985147
  H      1.875647     2.951856    -4.113383
  C      0.025816    -3.015092    -1.248999
  C      2.474524    -1.517386    -3.375166
  H      1.539016    -1.002416    -3.073367
  H      2.196174    -2.298826    -4.114553
  H      3.127380    -0.789996    -3.893999
  C      8.062637    -0.082832     0.326849
  C     -4.174563    -4.008369     0.081704
  H     -4.581574    -4.611635     0.907617
  C     -6.729864    -1.294238     0.379419
  C     -6.248458    -2.603098     0.171792
  C     -7.132963    -3.631467     0.584505
  H     -6.829275    -4.676714     0.420847
  C     -8.391276    -3.369927     1.164643
  H     -9.033584    -4.215512     1.454186
  C     -8.833939    -2.054806     1.370405
  H     -9.813136    -1.847284     1.827518
  C     -7.986403    -1.004014     0.971555
  C     -2.600546    -1.734607    -3.244632
  H     -3.328221    -0.981901    -3.599632
  H     -2.437961    -2.456997    -4.072800
  H     -1.637116    -1.221329    -3.049981
  C     -4.381574    -2.154665    -1.477675
  H     -4.977506    -1.340807    -1.916159
  C      9.070617    -1.010700     0.658415
  H     10.037088    -0.673841     1.062789
  C     -8.067518     0.446460     1.030360
  C     -9.022142     1.363371     1.508964
  H     -9.968368     1.012706     1.947843
  C     -8.733304     2.733149     1.407032
  H     -9.465113     3.474760     1.761718
  C     -7.521040     3.179810     0.843485
  H     -7.344851     4.262579     0.751178
  C     -6.534629     2.289285     0.349194
  C     -6.855206     0.920010     0.464377
  C     -2.188328    -0.501052     0.782289
  C     -1.285613    -0.074247     1.787759
  H     -1.169743    -0.702924     2.688435
  H     -2.551929     0.226618     0.032979
  H     -2.847533    -1.364981     0.989038
  H      1.295197     0.224275     0.561946
  C      1.546718    -0.970011     2.371833
  O      0.978895    -1.078514     3.446768
  O      2.880685    -0.939354     2.177871
  C      3.825095    -1.029280     3.333779
  C      3.695483    -2.423381     3.957804
  H      4.479334    -2.562868     4.729782
  H      2.703355    -2.560308     4.427458
  H      3.830006    -3.199354     3.177195
  C      5.192946    -0.828331     2.680431
  H      5.987818    -0.836178     3.452326
  H      5.405015    -1.633038     1.955218
  H      5.231113     0.138745     2.141039
  C      3.538931     0.102852     4.331964
  H      2.565764    -0.030448     4.837165
  H      4.340113     0.118209     5.098672
  H      3.547583     1.081966     3.809929
  H     -0.728789     1.830999     0.945311
  C     -0.918052     1.383694     1.944194
  H      0.016428     1.484960     2.534615
  H     -2.300583     1.631121     3.606647
  C     -2.052722     2.147821     2.652546
  H     -2.972624     2.102079     2.026422
  H     -1.464632     4.112781     1.971674
  C     -1.692732     3.610611     2.938589
  H     -0.749172     3.650345     3.528574
  C     -2.797814     4.372978     3.676797
  H     -2.530276     5.437758     3.838807
  H     -3.752917     4.340195     3.111055
  H     -2.996241     3.923946     4.672512

160
system 1 - MCB-OUTtrans_COOtBu-alkyl
  Ru    -0.382104    -1.428558     0.080985
  Cl    -0.383710    -3.022298     1.836852
  Cl    -0.216418     0.280814    -1.657887
  O      6.150484     0.456356    -0.344188
  O     -6.002905    -0.095808    -0.085095
  N      1.289628    -3.393798    -1.644433
  C     -3.201492     4.193372    -0.339196
  N     -1.328726     3.807089    -1.859720
  N      0.893372     3.819127    -1.759464
  N     -0.902994    -3.593409    -1.783187
  C     -3.393448     2.488473    -2.136229
  C      2.617883    -2.988492    -1.275357
  C      2.581254     4.096828     0.009405
  C     -4.479612     3.825906     0.112468
  H     -4.906581     4.341243     0.985519
  C      3.265717    -3.668489    -0.213266
  C      0.293949    -0.008204     1.339453
  C      4.604808    -3.330823     0.055533
  H      5.121182    -3.822790     0.894744
  C     -0.239867     3.353945    -1.245170
  H     -0.278158     2.657130    -0.398217
  C      3.281796    -2.024575    -2.072475
  C      6.783592     1.583133     0.128407
  C     -2.671446     3.495310    -1.450308
  C      6.187517     2.855868     0.197164
  C      8.288690     3.602070     1.265120
  H      8.872700     4.425448     1.703867
  C      4.385572     2.553299    -1.530289
  H      5.086350     1.942073    -2.117296
  C      1.106154    -4.536637    -2.575256
  H      1.625023    -5.433071    -2.177663
  H      1.558426    -4.294285    -3.559674
  C      5.286457    -2.342366    -0.688083
  C      2.211112     3.559853    -1.248516
  C     -5.193460     2.761393    -0.479277
  C      2.539966    -4.700275     0.612328
  H      2.133544    -5.522396    -0.015014
  H      1.673602    -4.246813     1.141661
  H      3.211211    -5.156037     1.365097
  C     -2.862567     1.865052    -3.401494
  H     -1.797341     1.576848    -3.299385
  H     -2.963025     2.566368    -4.258805
  H     -3.430157     0.953129    -3.659970
  C      6.985188     3.863510     0.790073
  H      6.578355     4.884680     0.858723
  C      4.608766    -1.695700    -1.743728
  H      5.137067    -0.935058    -2.337934
  C     -2.275914    -3.425617    -1.385864
  C      3.095613     2.780942    -2.034128
  C      1.595582     4.863149     0.863745
  H      2.117239     5.490245     1.612055
  H      0.930974     4.171232     1.427485
  H      0.938820     5.525343     0.262763
  C     -3.070440    -2.466871    -2.067250
  C      4.809065     3.094625    -0.295586
  C     -2.021858    -5.361546     0.274217
  H     -0.929102    -5.199079     0.232454
  H     -2.266797    -6.303865    -0.264985
  H     -2.285877    -5.505061     1.339098
  C      6.664018    -1.950767    -0.296469
  C      0.591830     4.793913    -2.841872
  H      1.153138     4.538974    -3.760375
  H      0.909017     5.805021    -2.509611
  C     -4.862302    -2.876117    -0.435463
  C      7.671135    -2.877869     0.059484
  H      7.462962    -3.951717    -0.068003
  C     -2.392123     5.249444     0.377482
  H     -1.607909     4.786660     1.016037
  H     -3.031916     5.861895     1.040940
  H     -1.874495     5.933058    -0.327134
  C      8.079271     1.282598     0.623103
  C     -4.640518     2.114756    -1.607167
  H     -5.203881     1.304586    -2.092289
  C     -0.944831     4.658172    -3.014126
  H     -1.481925     5.625900    -2.964756
  H     -1.227218     4.149267    -3.958414
  C      7.010473    -0.599276    -0.116919
  C     -2.792694    -4.210883    -0.322962
  C      8.850450     2.316106     1.190543
  H      9.861362     2.117765     1.577550
  C      8.923376    -2.467214     0.568030
  H      9.675913    -3.231311     0.816049
  C     -0.428449    -4.699562    -2.639905
  H     -0.833285    -4.592408    -3.667953
  H     -0.776242    -5.672515    -2.234705
  C      3.892188     3.856535     0.461160
  H      4.201577     4.252674     1.441126
  C      2.661893     2.206621    -3.360102
  H      1.667823     1.720219    -3.277335
  H      3.384675     1.448703    -3.713074
  H      2.603660     2.986493    -4.150815
  C      0.113341    -2.888292    -1.224850
  C      2.582779    -1.390887    -3.248611
  H      1.750137    -0.737811    -2.913038
  H      2.135422    -2.154155    -3.919200
  H      3.287962    -0.790912    -3.854200
  C      8.232152    -0.157546     0.452445
  C     -4.081860    -3.901702     0.144162
  H     -4.473451    -4.454317     1.012248
  C     -6.686408    -1.247128     0.274558
  C     -6.199405    -2.561427     0.126796
  C     -7.073379    -3.574617     0.593860
  H     -6.761021    -4.624297     0.481924
  C     -8.331207    -3.291331     1.165743
  H     -8.967851    -4.125034     1.498971
  C     -8.780402    -1.970030     1.310915
  H     -9.758583    -1.747122     1.762934
  C     -7.940886    -0.933550     0.860045
  C     -2.541482    -1.766998    -3.291631
  H     -3.364674    -1.299199    -3.865452
  H     -2.015053    -2.471148    -3.967533
  H     -1.808225    -0.981506    -3.009361
  C     -4.351608    -2.189247    -1.560278
  H     -4.973656    -1.430405    -2.057796
  C      9.215841    -1.110460     0.784835
  H     10.178476    -0.800885     1.219017
  C     -8.022974     0.519012     0.857953
  C     -8.964765     1.462138     1.311986
  H     -9.908306     1.136590     1.775297
  C     -8.665213     2.825741     1.161018
  H     -9.386335     3.584240     1.501483
  C     -7.453901     3.244551     0.572920
  H     -7.256536     4.321383     0.455257
  C     -6.486403     2.325869     0.097864
  C     -6.815754     0.966124     0.261750
  C     -2.154813    -0.751239     0.613876
  C     -1.248964     0.019430     1.652256
  H     -1.330821    -0.518835     2.619880
  H     -2.664836    -0.094113    -0.119408
  H     -2.815670    -1.501647     1.087714
  H      0.681404     0.871459     0.784403
  C      1.149347    -0.301383     2.554441
  O      0.712290    -0.463041     3.682484
  O      2.445883    -0.274988     2.195238
  C      3.520149    -0.602150     3.174196
  C      3.368076    -2.078083     3.562646
  H      4.212981    -2.384977     4.211997
  H      2.419910    -2.250531     4.106407
  H      3.373182    -2.708731     2.651471
  C      4.787548    -0.360632     2.355405
  H      5.688601    -0.646621     2.933518
  H      4.755186    -0.960285     1.429095
  H      4.873828     0.706968     2.070667
  C      3.465340     0.341603     4.384019
  H      2.575206     0.154294     5.010318
  H      4.377719     0.191338     4.996749
  H      3.453096     1.398083     4.045163
  H     -1.754487     1.987627     0.823770
  C     -1.760475     1.471015     1.808637
  H     -1.053136     2.005357     2.480508
  H     -3.292656     0.642568     3.112394
  C     -3.179035     1.498358     2.409971
  H     -3.926847     1.327249     1.604281
  H     -3.266229     3.668114     2.524046
  C     -3.502879     2.793126     3.167654
  H     -2.822565     2.877734     4.045047
  C     -4.963721     2.860553     3.628301
  H     -5.182343     3.802834     4.171695
  H     -5.663297     2.792674     2.767957
  H     -5.205519     2.017575     4.309562

160
system 1 - TS2-OUTtrans_COOtBu-alkyl
  Ru    -0.236736    -1.497080     0.419575
  Cl     0.172937    -3.127824     2.097569
  Cl    -0.461353     0.258616    -1.258681
  O      6.213637     0.349923    -0.570118
  O     -6.167514     0.086169    -0.415131
  N      1.120135    -3.491938    -1.464954
  C     -3.062287     4.136554     0.126039
  N     -1.163760     4.070317    -1.411968
  N      1.048459     4.200476    -1.247247
  N     -1.074324    -3.572296    -1.597844
  C     -3.201809     2.792542    -1.961124
  C      2.466550    -3.101544    -1.159480
  C      3.064283     4.420853     0.140695
  C     -4.382927     3.768988     0.423505
  H     -4.844582     4.126632     1.356173
  C      3.221637    -3.846142    -0.219655
  C      0.272444     0.157204     1.816276
  C      4.571552    -3.490010    -0.037555
  H      5.164023    -4.032987     0.715370
  C     -0.045572     3.496426    -0.978566
  H     -0.037966     2.496749    -0.502649
  C      3.045863    -2.062007    -1.933104
  C      6.978041     1.450592    -0.255351
  C     -2.501089     3.649022    -1.080621
  C      6.487822     2.767974    -0.170739
  C      8.784094     3.404588     0.502543
  H      9.485601     4.203211     0.788082
  C      4.359024     2.509376    -1.502747
  H      4.865380     1.769301    -2.138751
  C      0.872455    -4.646302    -2.359275
  H      1.147474    -5.588243    -1.837001
  H      1.491420    -4.565833    -3.275315
  C      5.173975    -2.440652    -0.764407
  C      2.402882     3.812120    -0.952662
  C     -5.113775     2.897428    -0.414478
  C      2.630354    -5.013030     0.531441
  H      2.773235    -5.958074    -0.038245
  H      1.550159    -4.868655     0.725112
  H      3.128083    -5.146374     1.511978
  C     -2.569953     2.282035    -3.231581
  H     -1.890058     1.433719    -2.999641
  H     -1.964918     3.058320    -3.743013
  H     -3.338477     1.924036    -3.943344
  C      7.442866     3.738733     0.220222
  H      7.127432     4.792038     0.281138
  C      4.392000    -1.731832    -1.704135
  H      4.855717    -0.930120    -2.297245
  C     -2.464901    -3.317738    -1.371484
  C      3.028449     2.856563    -1.790538
  C      2.369502     5.431254     1.025166
  H      2.822962     5.455396     2.035107
  H      1.288483     5.211370     1.143138
  H      2.454970     6.459931     0.610043
  C     -3.145286    -2.354203    -2.161052
  C      5.069000     3.109130    -0.436704
  C     -2.378330    -5.095969     0.444158
  H     -1.592658    -4.621676     1.074966
  H     -1.857432    -5.821990    -0.214519
  H     -3.061890    -5.662232     1.105241
  C      6.595004    -2.088911    -0.520445
  C      0.694166     5.439827    -1.989656
  H      1.199299     5.429480    -2.976845
  H      1.051375     6.326405    -1.428354
  C     -5.144694    -2.720061    -0.774636
  C      7.598412    -3.059775    -0.285333
  H      7.326048    -4.123535    -0.366366
  C     -2.247101     4.969782     1.088150
  H     -1.369822     4.399809     1.465086
  H     -2.848642     5.267029     1.968011
  H     -1.853763     5.899414     0.624447
  C      8.313428     1.080459     0.052681
  C     -4.502459     2.403952    -1.586724
  H     -5.065285     1.719093    -2.238292
  C     -0.852987     5.356145    -2.092424
  H     -1.373564     6.187183    -1.575038
  H     -1.222570     5.320469    -3.137277
  C      7.032092    -0.754137    -0.424959
  C     -3.122770    -4.057563    -0.353967
  C      9.235390     2.076311     0.428247
  H     10.278341     1.818059     0.666056
  C      8.928713    -2.710316     0.032548
  H      9.667497    -3.510307     0.193209
  C     -0.637441    -4.537786    -2.629121
  H     -0.864570    -4.135989    -3.641404
  H     -1.173342    -5.501237    -2.514188
  C      4.401029     4.053354     0.375751
  H      4.930012     4.493541     1.235451
  C      2.279092     2.235576    -2.943694
  H      1.510099     1.520077    -2.579445
  H      2.965488     1.683627    -3.612426
  H      1.752631     2.998771    -3.555155
  C     -0.025636    -2.942847    -0.993134
  C      2.245499    -1.384551    -3.017648
  H      1.390171    -0.814462    -2.599171
  H      1.815290    -2.128366    -3.722050
  H      2.877932    -0.692829    -3.605112
  C      8.348877    -0.371610    -0.062202
  C     -4.464414    -3.739958    -0.074559
  H     -4.977494    -4.268200     0.744408
  C     -6.958979    -1.034909    -0.218604
  C     -6.532865    -2.366123    -0.387617
  C     -7.507710    -3.349111    -0.090200
  H     -7.235853    -4.407928    -0.222575
  C     -8.808258    -3.018959     0.346626
  H     -9.526309    -3.827807     0.550662
  C     -9.194514    -1.682208     0.528866
  H    -10.202861    -1.424741     0.886339
  C     -8.250028    -0.675993     0.247897
  C     -2.467139    -1.683001    -3.328971
  H     -2.987506    -0.746501    -3.606598
  H     -2.480717    -2.344820    -4.222923
  H     -1.414204    -1.429653    -3.098995
  C     -4.476891    -2.051207    -1.825064
  H     -5.012033    -1.277789    -2.396477
  C      9.320220    -1.367747     0.158659
  H     10.351552    -1.100127     0.433714
  C     -8.234393     0.774362     0.362231
  C     -9.147043     1.744494     0.818633
  H    -10.155399     1.455472     1.151106
  C     -8.731034     3.085176     0.850757
  H     -9.424982     3.864224     1.201165
  C     -7.433271     3.454689     0.440452
  H     -7.138615     4.515332     0.469758
  C     -6.493053     2.508774    -0.035164
  C     -6.940241     1.174333    -0.060887
  C     -2.020035    -1.416668     0.872108
  C     -1.201895     0.051613     2.124943
  H     -1.422717    -0.547099     3.030712
  H     -2.746561    -0.788755     0.312917
  H     -2.433982    -2.042811     1.691553
  C     -2.205489     1.127045     1.752291
  H      0.627011     0.960474     1.146405
  C      1.277625    -0.275133     2.853804
  O      0.998181    -0.607591     3.992166
  O      2.513298    -0.172033     2.319230
  C      3.723822    -0.573157     3.083630
  C      3.645774    -2.079232     3.363417
  H      4.592466    -2.419793     3.830318
  H      2.803837    -2.315915     4.040341
  H      3.497731    -2.631186     2.414329
  C      4.843143    -0.243568     2.096120
  H      5.828986    -0.548729     2.500383
  H      4.671326    -0.779578     1.145664
  H      4.871112     0.842712     1.875418
  C      3.846416     0.263901     4.364040
  H      3.043853     0.022029     5.084258
  H      4.828299     0.059891     4.838123
  H      3.801204     1.345832     4.121932
  H     -2.093993     1.381848     0.677525
  H     -1.877382     2.035195     2.310628
  H     -4.318642     0.959711     1.214486
  C     -3.680680     0.818332     2.110445
  H     -3.792488    -0.255024     2.378480
  H     -4.064158     2.739565     3.046063
  C     -4.232540     1.661354     3.270075
  H     -3.638453     1.452092     4.188748
  H     -6.094662     2.014616     4.387901
  C     -5.722221     1.414147     3.532906
  H     -5.916619     0.345307     3.764530
  H     -6.334980     1.675511     2.644124

160
system 1 - CI2-OUTtrans_COOtBu-alkyl
  Ru    -0.255868    -1.471981     0.439930
  Cl    -0.046840    -3.091069     2.157691
  Cl    -0.307474     0.313670    -1.221818
  O      6.221266     0.287973    -0.582155
  O     -6.168413     0.124069    -0.431385
  N      1.060561    -3.472330    -1.419591
  C     -2.998502     4.182822     0.177789
  N     -1.103791     4.109458    -1.368050
  N      1.114113     4.208359    -1.264868
  N     -1.132445    -3.550541    -1.572197
  C     -3.138379     2.817015    -1.894028
  C      2.412217    -3.091627    -1.122546
  C      3.134369     4.403574     0.121163
  C     -4.314205     3.806250     0.487005
  H     -4.768343     4.165417     1.422866
  C      3.156175    -3.829186    -0.167290
  C      0.252569     0.279689     1.922652
  C      4.516711    -3.505198    -0.005598
  H      5.102089    -4.043594     0.756030
  C      0.017743     3.523322    -0.960348
  H      0.027883     2.525324    -0.480317
  C      3.012870    -2.088679    -1.928117
  C      7.003870     1.377429    -0.272194
  C     -2.438953     3.688290    -1.026411
  C      6.535172     2.702775    -0.187792
  C      8.841575     3.303266     0.483971
  H      9.555620     4.090675     0.769576
  C      4.409011     2.485362    -1.529095
  H      4.908216     1.742763    -2.167920
  C      0.814109    -4.637616    -2.298208
  H      1.057688    -5.575440    -1.753123
  H      1.455631    -4.585170    -3.200390
  C      5.138027    -2.487265    -0.760585
  C      2.467732     3.809263    -0.977438
  C     -5.047464     2.926887    -0.342344
  C      2.531661    -4.949945     0.625282
  H      2.534153    -5.896648     0.040761
  H      1.487263    -4.712354     0.909502
  H      3.099079    -5.143999     1.556422
  C     -2.504690     2.292722    -3.157507
  H     -1.798726     1.470688    -2.908811
  H     -1.927651     3.072983    -3.694728
  H     -3.269494     1.895276    -3.851911
  C      7.505385     3.658315     0.203112
  H      7.206004     4.716307     0.264433
  C      4.367537    -1.783784    -1.713109
  H      4.846015    -1.007312    -2.328098
  C     -2.525105    -3.291287    -1.378106
  C      3.084240     2.851816    -1.819991
  C      2.450513     5.417753     1.009747
  H      2.903261     5.432168     2.020149
  H      1.367124     5.209391     1.126402
  H      2.547354     6.447359     0.599377
  C     -3.179190    -2.312009    -2.175564
  C      5.122676     3.067673    -0.456318
  C     -2.508243    -5.102652     0.404799
  H     -1.772078    -4.622288     1.089596
  H     -1.930450    -5.799794    -0.236804
  H     -3.215795    -5.698180     1.012670
  C      6.565816    -2.156861    -0.526826
  C      0.757321     5.451751    -1.999054
  H      1.243140     5.439891    -2.995759
  H      1.133081     6.333882    -1.442601
  C     -5.223771    -2.698100    -0.866752
  C      7.554376    -3.142435    -0.291659
  H      7.263822    -4.201846    -0.366596
  C     -2.185999     5.038417     1.122448
  H     -1.275096     4.502678     1.468266
  H     -2.771720     5.308362     2.021651
  H     -1.844804     5.985428     0.652264
  C      8.334259     0.986909     0.033007
  C     -4.436526     2.426750    -1.512755
  H     -4.997262     1.733902    -2.157407
  C     -0.792969     5.382861    -2.071389
  H     -1.294779     6.226746    -1.556636
  H     -1.181883     5.336259    -3.108904
  C      7.023124    -0.828422    -0.437610
  C     -3.226085    -4.059074    -0.408826
  C      9.272053     1.968273     0.407720
  H     10.311136     1.693638     0.644133
  C      8.891309    -2.812690     0.019618
  H      9.618169    -3.623485     0.180564
  C     -0.684874    -4.508097    -2.604237
  H     -0.880694    -4.093457    -3.618358
  H     -1.234670    -5.466265    -2.514340
  C      4.465785     4.017876     0.358111
  H      4.998840     4.446919     1.220979
  C      2.333683     2.244584    -2.979642
  H      1.563730     1.527442    -2.620802
  H      3.018895     1.695845    -3.652706
  H      1.809462     3.014561    -3.584324
  C     -0.089253    -2.916187    -0.954013
  C      2.225887    -1.421502    -3.027628
  H      1.382771    -0.829750    -2.615803
  H      1.782243    -2.172144    -3.716282
  H      2.869205    -0.751299    -3.628424
  C      8.347026    -0.465597    -0.080282
  C     -4.575919    -3.743344    -0.172468
  H     -5.119415    -4.285491     0.617226
  C     -6.994109    -0.980345    -0.282068
  C     -6.608682    -2.318425    -0.494716
  C     -7.615291    -3.281295    -0.241697
  H     -7.372641    -4.342482    -0.407842
  C     -8.909346    -2.927195     0.195201
  H     -9.654079    -3.719978     0.363418
  C     -9.254591    -1.586568     0.424986
  H    -10.257333    -1.310963     0.784716
  C     -8.276972    -0.600606     0.189285
  C     -2.442694    -1.597672    -3.279036
  H     -3.006703    -0.710282    -3.623575
  H     -2.302324    -2.262661    -4.158910
  H     -1.443248    -1.258399    -2.940912
  C     -4.520215    -2.012298    -1.882091
  H     -5.030535    -1.220422    -2.450997
  C      9.303951    -1.475899     0.139514
  H     10.340264    -1.223200     0.409995
  C     -8.219069     0.842751     0.359657
  C     -9.109554     1.817796     0.847269
  H    -10.127157     1.542497     1.162754
  C     -8.659164     3.144714     0.931581
  H     -9.334549     3.928653     1.306462
  C     -7.350620     3.494567     0.539831
  H     -7.033492     4.547088     0.603770
  C     -6.429627     2.544030     0.034502
  C     -6.910969     1.221844    -0.040476
  C     -2.083144    -1.493924     0.551695
  C     -1.104811     0.206585     2.219859
  H     -1.365732    -0.451914     3.071909
  H     -2.726812    -0.809630    -0.042158
  H     -2.606379    -2.146941     1.282488
  C     -2.150050     1.186755     1.746315
  H      0.631604     1.041611     1.221053
  C      1.267509    -0.246660     2.904444
  O      1.010518    -0.619104     4.035032
  O      2.489239    -0.178142     2.331348
  C      3.710345    -0.612814     3.058892
  C      3.608660    -2.118612     3.331363
  H      4.560255    -2.481455     3.770614
  H      2.780016    -2.342055     4.028794
  H      3.426582    -2.661045     2.383541
  C      4.807940    -0.294496     2.044001
  H      5.797420    -0.632562     2.411562
  H      4.593593    -0.807447     1.089497
  H      4.857470     0.794465     1.840964
  C      3.883704     0.210986     4.342265
  H      3.100705    -0.025404     5.085614
  H      4.876335    -0.011853     4.784375
  H      3.848047     1.295441     4.110224
  H     -1.998391     1.402801     0.667503
  H     -1.919281     2.146203     2.268044
  H     -4.246773     0.996455     1.167467
  C     -3.613210     0.787562     2.051578
  H     -3.681469    -0.311755     2.201153
  H     -4.121384     2.584946     3.154035
  C     -4.211260     1.481798     3.283624
  H     -3.597424     1.234607     4.179793
  H     -6.086450     1.607677     4.427784
  C     -5.678245     1.108656     3.525311
  H     -5.795857     0.013073     3.665880
  H     -6.312671     1.401566     2.661938

184
system 1 - CI1-OUTtrans_COOtBu-cph3
  Ru     1.040579     1.837183    -0.325349
  Cl     1.841005     3.628407     1.046393
  Cl     0.527034    -0.125900    -1.694358
  O     -6.073876     0.068043    -0.760172
  O      5.814050    -0.315376    -0.773720
  N     -0.740959     3.547591    -2.187977
  C      2.158957    -4.096102    -0.902976
  N      0.636806    -3.741540    -2.783563
  N     -1.588925    -3.767418    -2.875356
  N      1.425187     3.660991    -2.552621
  C      2.844321    -2.640080    -2.792037
  C     -2.020715     3.227292    -1.641869
  C     -3.399013    -4.054706    -1.248146
  C      3.378025    -3.804870    -0.267918
  H      3.569538    -4.245095     0.722209
  C     -2.518680     4.029972    -0.588039
  C     -0.488811     1.705671     0.692176
  C     -3.807901     3.751381    -0.104398
  H     -4.193945     4.352889     0.728956
  C     -0.500637    -3.200073    -2.363231
  H     -0.516526    -2.329714    -1.681984
  C     -2.773058     2.170628    -2.200831
  C     -6.987256    -0.944755    -0.572867
  C      1.912377    -3.489818    -2.156426
  C     -6.752476    -2.290480    -0.899924
  C     -8.986292    -2.742300     0.050941
  H     -9.772949    -3.476758     0.281782
  C     -4.955435    -2.168384    -2.678084
  H     -5.564418    -1.428760    -3.220382
  C     -0.634160     4.395167    -3.397737
  H     -1.221073     5.326906    -3.268877
  H     -1.044751     3.850250    -4.276151
  C     -4.602450     2.711379    -0.642804
  C     -2.932287    -3.466303    -2.447982
  C      4.333315    -2.944555    -0.853015
  C     -1.655540     5.127162    -0.016946
  H     -1.309050     5.823381    -0.809858
  H     -0.743325     4.708342     0.460001
  H     -2.200688     5.720856     0.739987
  C      2.536951    -2.053126    -4.145416
  H      1.629120    -1.416870    -4.093347
  H      2.357231    -2.844401    -4.904283
  H      3.372307    -1.428045    -4.509326
  C     -7.792008    -3.186142    -0.559574
  H     -7.662096    -4.254808    -0.792256
  C     -4.055951     1.925972    -1.684256
  H     -4.643659     1.107486    -2.119096
  C      2.817202     3.391431    -2.334811
  C     -3.705323    -2.547881    -3.200597
  C     -2.525798    -4.955892    -0.412020
  H     -3.132933    -5.595165     0.257080
  H     -1.861231    -4.347533     0.239545
  H     -1.872279    -5.615305    -1.016780
  C      3.359508     2.205485    -2.896653
  C     -5.454124    -2.726429    -1.478882
  C      3.097493     5.624949    -1.131027
  H      2.018077     5.599609    -0.887004
  H      3.262806     6.355928    -1.953815
  H      3.629321     5.997649    -0.235380
  C     -5.976693     2.464804    -0.131795
  C     -1.204120    -4.861721    -3.805195
  H     -1.582474    -4.635415    -4.822389
  H     -1.663833    -5.813875    -3.469917
  C      5.367438     2.544475    -1.525897
  C     -6.749981     3.476411     0.494314
  H     -6.328652     4.490242     0.566675
  C      1.139915    -4.995838    -0.253607
  H      0.331170    -4.404597     0.222485
  H      1.590371    -5.598148     0.555398
  H      0.662462    -5.690527    -0.974359
  C     -8.158173    -0.472842     0.070897
  C      4.043887    -2.366770    -2.113284
  H      4.783759    -1.705228    -2.586327
  C      0.351057    -4.858429    -3.723874
  H      0.772954    -5.800065    -3.317432
  H      0.833595    -4.659311    -4.701381
  C     -6.629196     1.215143    -0.214550
  C      3.601391     4.263036    -1.536574
  C     -9.183738    -1.389599     0.376279
  H    -10.109035    -1.056934     0.870441
  C     -8.045444     3.247721     1.002935
  H     -8.590001     4.083191     1.468877
  C      0.884575     4.642744    -3.509136
  H      1.281831     4.461934    -4.528679
  H      1.170002     5.673644    -3.206142
  C     -4.678030    -3.683800    -0.795890
  H     -5.056216    -4.102035     0.149887
  C     -3.198685    -2.010392    -4.518402
  H     -2.147698    -1.661949    -4.447269
  H     -3.816013    -1.163880    -4.874010
  H     -3.235070    -2.794566    -5.306100
  C      0.462657     3.099208    -1.760964
  C     -2.235178     1.336351    -3.335328
  H     -1.146935     1.158984    -3.230471
  H     -2.425678     1.816575    -4.320798
  H     -2.734949     0.350498    -3.346325
  C     -7.923864     0.947256     0.304260
  C      4.866049     3.805848    -1.130195
  H      5.443609     4.422634    -0.424592
  C      6.762820     0.670515    -0.557176
  C      6.619926     2.023131    -0.927083
  C      7.720012     2.848613    -0.589239
  H      7.683001     3.911439    -0.873863
  C      8.859851     2.356597     0.081497
  H      9.686688     3.047106     0.307526
  C      8.951851     1.010846     0.470131
  H      9.832376     0.633736     1.011750
  C      7.879973     0.155396     0.148797
  C      2.598001     1.435032    -3.943612
  H      3.292009     0.847215    -4.573882
  H      2.019745     2.110120    -4.605557
  H      1.872455     0.741737    -3.469316
  C      4.627750     1.786453    -2.459686
  H      5.046148     0.848572    -2.852341
  C     -8.650087     1.983577     0.921401
  H     -9.657338     1.805247     1.326746
  C      7.573468    -1.246328     0.396056
  C      8.219426    -2.302346     1.066536
  H      9.204130    -2.153770     1.534759
  C      7.571686    -3.547089     1.120731
  H      8.055874    -4.392508     1.632945
  C      6.314277    -3.742793     0.512650
  H      5.856556    -4.743762     0.540837
  C      5.634902    -2.709111    -0.180465
  C      6.304623    -1.469226    -0.200468
  C      2.905866     0.640816     0.432819
  C      2.086465     0.206408     1.456509
  H      1.847748     0.898796     2.279985
  H      3.214465    -0.056162    -0.367265
  H      3.488490     1.571555     0.540008
  C      1.689640    -1.243672     1.595253
  H      1.446693    -1.649739     0.590515
  H      2.633002    -1.767921     1.863483
  C      0.586773    -1.668710     2.627076
  H     -1.426800     1.285020     0.266983
  C     -0.795021    -1.187081     2.117475
  C     -1.717811    -0.448309     2.886130
  C     -1.187358    -1.542563     0.807232
  C     -2.972443    -0.084319     2.365282
  C     -2.427661    -1.168189     0.272695
  C     -3.335550    -0.437445     1.056861
  H     -1.441926    -0.115287     3.893734
  H     -0.478987    -2.116813     0.194891
  H     -3.665244     0.505488     2.984190
  H     -2.687853    -1.418102    -0.766286
  H     -4.301684    -0.135061     0.634104
  C     -0.585956     2.158070     2.137093
  O      0.182456     1.835518     3.031317
  O     -1.665284     2.950637     2.304591
  C     -1.879450     3.657946     3.606058
  C     -0.715008     4.631287     3.828189
  H     -0.918560     5.252220     4.724325
  H      0.236697     4.088716     3.976658
  H     -0.599146     5.300060     2.952600
  C     -3.199405     4.402393     3.384423
  H     -3.497486     4.923576     4.315937
  H     -3.099272     5.160923     2.584336
  H     -4.003819     3.693074     3.103210
  C     -2.030257     2.654824     4.761099
  H     -1.092144     2.102958     4.946280
  H     -2.306617     3.209492     5.680988
  H     -2.842145     1.931892     4.546687
  C      0.589609    -3.227519     2.728263
  C      1.796224    -3.904326     3.022658
  C     -0.595157    -3.993143     2.680448
[truncated: 299,166 more chars]
